# Supplementary material for: Establishment and characterization of a new spontaneously immortalized ER−/PR−/HER2+ human breast cancer cell line, DHSF-BR16
Source: Sci Rep. 2021 Apr 16;11:8340. doi: 10.1038/s41598-021-87362-0 (PMC8052418; doi:10.1038/s41598-021-87362-0)
Supplement: Supplementary file 2 — Supplementary Information 2. [file 41598_2021_87362_MOESM2_ESM.xlsx]

## Sheet: DHSF-BR16 (D)_vs_MCF-7 (M)
ProbeName	GeneSymbol	GeneName	Description	logFC	AveExpr	t	P.Value	adj.P.Val	B	Dpool-Mpool
A_23_P76218	DCD	dermcidin	Homo sapiens dermcidin (DCD), transcript variant 1, mRNA [NM_053283]	12.1269	12.5185	144.551	1.6e-15	4.58e-11	24.6242	12.0995
A_33_P3639068	GFRA1	GDNF family receptor alpha 1	Homo sapiens GDNF family receptor alpha 1 (GFRA1), transcript variant 4, mRNA [NM_001348096]	-8.65354	10.7172	-136.673	2.55e-15	4.58e-11	24.3738	-8.63413
A_23_P12343	GSTM3	glutathione S-transferase mu 3	Homo sapiens glutathione S-transferase mu 3 (GSTM3), transcript variant 1, mRNA [NM_000849]	-9.60661	11.1523	-134.298	2.96e-15	4.58e-11	24.2924	-9.70495
A_23_P150979	MUCL1	mucin like 1	Homo sapiens mucin like 1 (MUCL1), mRNA [NM_058173]	8.67293	14.1181	131.205	3.6e-15	4.58e-11	24.182	8.51549
A_23_P398854	DOK7	docking protein 7	Homo sapiens docking protein 7 (DOK7), transcript variant 1, mRNA [NM_173660]	-8.06544	10.113	-129.791	3.94e-15	4.58e-11	24.1298	-8.13157
A_23_P15402	SAT2	spermidine/spermine N1-acetyltransferase family member 2	Homo sapiens spermidine/spermine N1-acetyltransferase family member 2 (SAT2), transcript variant 3, mRNA [NM_133491]	7.72533	10.2569	121.243	6.96e-15	5.92e-11	23.7892	7.7219
A_23_P151075	ARHGDIB	Rho GDP dissociation inhibitor beta	Homo sapiens Rho GDP dissociation inhibitor beta (ARHGDIB), transcript variant 1, mRNA [NM_001175]	8.48024	11.4678	120.916	7.12e-15	5.92e-11	23.7752	8.32122
A_19_P00321279	LINC02099	long intergenic non-protein coding RNA 2099	Homo sapiens long intergenic non-protein coding RNA 2099 (LINC02099), transcript variant 2, long non-coding RNA [NR_125815]	8.42837	10.4226	117.187	9.26e-15	6.73e-11	23.6109	8.50933
A_23_P202658	GSTP1	glutathione S-transferase pi 1	Homo sapiens glutathione S-transferase pi 1 (GSTP1), mRNA [NM_000852]	9.59822	11.5265	115.565	1.04e-14	6.73e-11	23.5364	9.49186
A_23_P208674	EMC10	ER membrane protein complex subunit 10	Homo sapiens ER membrane protein complex subunit 10 (EMC10), transcript variant 1, mRNA [NM_175063]	7.64277	10.234	110.554	1.51e-14	8.67e-11	23.2934	7.54992
A_23_P417951	TSPYL5	TSPY like 5	Homo sapiens TSPY like 5 (TSPYL5), mRNA [NM_033512]	-8.37299	10.2701	-109.456	1.64e-14	8.67e-11	23.2375	-8.46086
A_23_P93641	AKR1B10	aldo-keto reductase family 1 member B10	Homo sapiens aldo-keto reductase family 1 member B10 (AKR1B10), mRNA [NM_020299]	6.99438	9.9357	105.415	2.25e-14	1.03e-10	23.0228	6.89856
A_23_P162579	HSPB8	heat shock protein family B (small) member 8	Homo sapiens heat shock protein family B (small) member 8 (HSPB8), mRNA [NM_014365]	-6.62306	9.73961	-103.598	2.6e-14	1.03e-10	22.9214	-6.57084
A_21_P0011814	XLOC_l2_007424	0	BROAD Institute lincRNA (XLOC_l2_007424), lincRNA [TCONS_l2_00013783]	-7.00421	9.54208	-103.361	2.65e-14	1.03e-10	22.9079	-6.97957
A_33_P3258542	SPINK8	serine peptidase inhibitor, Kazal type 8 (putative)	Homo sapiens serine peptidase inhibitor, Kazal type 8 (putative) (SPINK8), mRNA [NM_001080525]	8.81013	10.6379	102.619	2.81e-14	1.03e-10	22.8654	9.12572
A_23_P118065	HSD17B2	hydroxysteroid 17-beta dehydrogenase 2	Homo sapiens hydroxysteroid 17-beta dehydrogenase 2 (HSD17B2), mRNA [NM_002153]	8.51844	10.4579	102.504	2.84e-14	1.03e-10	22.8588	8.54122
A_23_P215549	PON3	paraoxonase 3	Homo sapiens paraoxonase 3 (PON3), mRNA [NM_000940]	7.32344	10.1264	100.232	3.42e-14	1.17e-10	22.7251	7.38036
A_23_P213385	BASP1	brain abundant membrane attached signal protein 1	Homo sapiens brain abundant membrane attached signal protein 1 (BASP1), transcript variant 1, mRNA [NM_006317]	-7.2336	10.6733	-97.0936	4.47e-14	1.44e-10	22.5317	-7.34309
A_23_P46482	IL20	interleukin 20	Homo sapiens interleukin 20 (IL20), mRNA [NM_018724]	-6.57786	9.48898	-95.7031	5.04e-14	1.54e-10	22.4426	-6.47611
A_23_P8702	PIP	prolactin induced protein	Homo sapiens prolactin induced protein (PIP), mRNA [NM_002652]	10.3664	12.4089	92.6918	6.59e-14	1.83e-10	22.242	10.5157
A_23_P18372	B3GNT5	UDP-GlcNAc:betaGal beta-1,3-N-acetylglucosaminyltransferase 5	Homo sapiens UDP-GlcNAc:betaGal beta-1,3-N-acetylglucosaminyltransferase 5 (B3GNT5), mRNA [NM_032047]	6.57753	9.34827	92.0641	6.97e-14	1.83e-10	22.1988	6.28177
A_23_P250607	PLS3	plastin 3	Homo sapiens plastin 3 (PLS3), transcript variant 1, mRNA [NM_005032]	-5.79847	8.89978	-91.9628	7.04e-14	1.83e-10	22.1918	-5.67567
A_23_P164451	TBX2	T-box 2	Homo sapiens T-box 2 (TBX2), mRNA [NM_005994]	-5.90454	10.9747	-91.2775	7.49e-14	1.83e-10	22.144	-5.89432
A_24_P302584	SOX11	SRY-box 11	Homo sapiens SRY-box 11 (SOX11), mRNA [NM_003108]	7.53655	9.82298	91.2132	7.54e-14	1.83e-10	22.1395	7.58412
A_24_P190472	SLPI	secretory leukocyte peptidase inhibitor	Homo sapiens secretory leukocyte peptidase inhibitor (SLPI), mRNA [NM_003064]	8.64058	11.0421	89.8601	8.54e-14	1.92e-10	22.0433	8.75781
A_23_P132956	UCHL1	ubiquitin C-terminal hydrolase L1	Homo sapiens ubiquitin C-terminal hydrolase L1 (UCHL1), mRNA [NM_004181]	6.17079	9.13475	89.6733	8.69e-14	1.92e-10	22.0299	6.30786
A_33_P3364854	TRPV6	transient receptor potential cation channel subfamily V member 6	Homo sapiens transient receptor potential cation channel subfamily V member 6 (TRPV6), mRNA [NM_018646]	7.46946	10.1009	89.3886	8.92e-14	1.92e-10	22.0093	7.42461
A_23_P34233	QPRT	quinolinate phosphoribosyltransferase	Homo sapiens quinolinate phosphoribosyltransferase (QPRT), transcript variant 1, mRNA [NM_014298]	5.58556	11.9418	88.8463	9.39e-14	1.92e-10	21.9697	5.52888
A_23_P254917	LGALS4	galectin 4	Homo sapiens galectin 4 (LGALS4), mRNA [NM_006149]	6.48066	9.73396	88.673	9.54e-14	1.92e-10	21.957	6.30975
A_23_P204286	MGP	matrix Gla protein	Homo sapiens matrix Gla protein (MGP), transcript variant 2, mRNA [NM_000900]	6.29556	15.4656	87.7323	1.04e-13	2.02e-10	21.8873	6.2257
A_22_P00008552	LINC00578	long intergenic non-protein coding RNA 578	Homo sapiens long intergenic non-protein coding RNA 578 (LINC00578), long non-coding RNA [NR_047568]	7.18318	9.66028	86.0489	1.23e-13	2.27e-10	21.7595	7.41726
A_22_P00011618	DSCAM-AS1	DSCAM antisense RNA 1	Homo sapiens DSCAM antisense RNA 1 (DSCAM-AS1), transcript variant 1, long non-coding RNA [NR_038896]	-6.57916	11.4697	-85.8728	1.25e-13	2.27e-10	21.7459	-6.61738
A_21_P0000643	ST8SIA6-AS1	ST8SIA6 antisense RNA 1	Homo sapiens ST8SIA6 antisense RNA 1 (ST8SIA6-AS1), long non-coding RNA [NR_034129]	6.74513	9.44312	85.4522	1.3e-13	2.28e-10	21.7132	6.87409
A_23_P352266	BCL2	BCL2, apoptosis regulator	Homo sapiens BCL2, apoptosis regulator (BCL2), transcript variant alpha, mRNA [NM_000633]	-6.42422	9.29135	-85.1801	1.34e-13	2.28e-10	21.6919	-6.54321
A_23_P71270	AZGP1	alpha-2-glycoprotein 1, zinc-binding	Homo sapiens alpha-2-glycoprotein 1, zinc-binding (AZGP1), mRNA [NM_001185]	9.76901	11.9229	84.5905	1.42e-13	2.28e-10	21.6455	9.68646
A_23_P82503	PEG10	paternally expressed 10	Homo sapiens paternally expressed 10 (PEG10), transcript variant 1, mRNA [NM_001040152]	6.77403	10.2722	84.4141	1.44e-13	2.28e-10	21.6315	6.91906
A_24_P129341	AKR1B10	aldo-keto reductase family 1 member B10	Homo sapiens aldo-keto reductase family 1 member B10 (AKR1B10), mRNA [NM_020299]	7.01644	9.83206	84.3733	1.45e-13	2.28e-10	21.6283	7.13284
A_33_P3316539	SLC7A2	solute carrier family 7 member 2	Homo sapiens solute carrier family 7 member 2 (SLC7A2), transcript variant 2, mRNA [NM_001008539]	-7.26443	9.59502	-83.6406	1.56e-13	2.38e-10	21.5696	-6.9689
A_23_P131676	ACKR3	atypical chemokine receptor 3	Homo sapiens atypical chemokine receptor 3 (ACKR3), mRNA [NM_020311]	-6.82474	9.68272	-83.3764	1.6e-13	2.38e-10	21.5482	-6.79358
A_23_P15727	FKBP10	FKBP prolyl isomerase 10	Homo sapiens FK506 binding protein 10 (FKBP10), mRNA [NM_021939]	-5.88785	9.45824	-82.7216	1.71e-13	2.46e-10	21.4949	-6.19682
A_23_P121253	TNFSF10	TNF superfamily member 10	Homo sapiens TNF superfamily member 10 (TNFSF10), transcript variant 1, mRNA [NM_003810]	8.1699	10.3574	82.5622	1.73e-13	2.46e-10	21.4818	8.38052
A_33_P3294986	LIPE	lipase E, hormone sensitive type	Homo sapiens lipase E, hormone sensitive type (LIPE), mRNA [NM_005357]	6.26045	10.7076	82.1801	1.8e-13	2.5e-10	21.4502	6.27954
A_33_P3229617	SGCE	sarcoglycan epsilon	Homo sapiens sarcoglycan epsilon (SGCE), transcript variant 8, mRNA [NM_001346719]	6.39261	10.163	81.7471	1.88e-13	2.5e-10	21.4142	6.47429
A_33_P3222203	OXER1	oxoeicosanoid receptor 1	Homo sapiens oxoeicosanoid receptor 1 (OXER1), mRNA [NM_148962]	5.13958	9.94607	81.6904	1.9e-13	2.5e-10	21.4095	5.33425
A_21_P0014129	LINC00578	long intergenic non-protein coding RNA 578	Homo sapiens long intergenic non-protein coding RNA 578 (LINC00578), long non-coding RNA [NR_047568]	7.8611	10.103	81.1808	2e-13	2.5e-10	21.3667	8.04999
A_23_P71170	TRPV6	transient receptor potential cation channel subfamily V member 6	Homo sapiens transient receptor potential cation channel subfamily V member 6 (TRPV6), mRNA [NM_018646]	7.39538	10.1512	81.0689	2.02e-13	2.5e-10	21.3572	7.47927
A_23_P11331	TCEAL8	transcription elongation factor A like 8	Homo sapiens transcription elongation factor A like 8 (TCEAL8), transcript variant 1, mRNA [NM_153333]	5.63445	9.04964	81.0565	2.02e-13	2.5e-10	21.3562	5.62328
A_23_P171074	ITM2A	integral membrane protein 2A	Homo sapiens integral membrane protein 2A (ITM2A), transcript variant 1, mRNA [NM_004867]	-6.21983	9.37283	-80.4583	2.15e-13	2.61e-10	21.3053	-6.2989
A_33_P3366859	BAGE	B melanoma antigen	Homo sapiens B melanoma antigen (BAGE), mRNA [NM_001187]	-5.17188	9.83404	-80.1001	2.23e-13	2.64e-10	21.2745	-5.12573
A_33_P3358745	SELENOP	selenoprotein P	Homo sapiens selenoprotein P (SELENOP), transcript variant 3, mRNA [NM_001093726]	8.47001	11.4352	79.9086	2.28e-13	2.64e-10	21.258	8.4887
A_23_P397293	LY6K	lymphocyte antigen 6 family member K	Homo sapiens lymphocyte antigen 6 family member K (LY6K), transcript variant 1, mRNA [NM_017527]	6.10248	9.33122	79.7837	2.31e-13	2.64e-10	21.2472	5.80637
A_23_P85218	SOX3	SRY-box 3	Homo sapiens SRY-box 3 (SOX3), mRNA [NM_005634]	-4.88268	9.05352	-79.4173	2.4e-13	2.65e-10	21.2153	-4.7377
A_33_P3240747	LOC100130899	uncharacterized LOC100130899	Homo sapiens uncharacterized LOC100130899 (LOC100130899), long non-coding RNA [NR_039988]	4.81854	8.42959	79.3488	2.42e-13	2.65e-10	21.2093	4.37709
A_23_P79331	TMBIM1	transmembrane BAX inhibitor motif containing 1	Homo sapiens transmembrane BAX inhibitor motif containing 1 (TMBIM1), transcript variant 1, mRNA [NM_022152]	4.67998	9.15913	78.8772	2.54e-13	2.74e-10	21.1679	4.66627
A_23_P145841	SOSTDC1	sclerostin domain containing 1	Homo sapiens sclerostin domain containing 1 (SOSTDC1), mRNA [NM_015464]	5.19503	8.57907	78.2954	2.7e-13	2.82e-10	21.1163	5.36658
A_21_P0014709	PAX8-AS1	PAX8 antisense RNA 1	Homo sapiens PAX8 antisense RNA 1 (PAX8-AS1), transcript variant 2, long non-coding RNA [NR_047570]	-5.70533	9.02807	-78.2591	2.71e-13	2.82e-10	21.1131	-5.5482
A_24_P100761	BCAS3	BCAS3, microtubule associated cell migration factor	Homo sapiens BCAS3, microtubule associated cell migration factor (BCAS3), transcript variant 2, mRNA [NM_017679]	-5.01293	10.6025	-77.6443	2.9e-13	2.96e-10	21.0579	-4.93471
A_21_P0012241	LOC112268292	uncharacterized LOC112268292	PREDICTED: Homo sapiens uncharacterized LOC112268292 (LOC112268292), transcript variant X1, ncRNA [XR_002958738]	5.16776	8.9388	76.6571	3.23e-13	3.24e-10	20.9678	5.20143
A_24_P68088	TCAM1P	testicular cell adhesion molecule 1, pseudogene	Homo sapiens testicular cell adhesion molecule 1, pseudogene (TCAM1P), non-coding RNA [NR_002947]	5.76648	8.88471	75.5835	3.63e-13	3.58e-10	20.868	5.72509
A_23_P36658	MGST1	microsomal glutathione S-transferase 1	Homo sapiens microsomal glutathione S-transferase 1 (MGST1), transcript variant 3, mRNA [NM_145791]	5.73279	13.1724	75.3691	3.72e-13	3.61e-10	20.8478	5.67916
A_21_P0010756	CYP4Z1	cytochrome P450 family 4 subfamily Z member 1	Homo sapiens cytochrome P450 family 4 subfamily Z member 1 (CYP4Z1), mRNA [NM_178134]	8.59453	10.4632	75.0678	3.84e-13	3.61e-10	20.8193	8.64786
A_24_P347624	SNURF	SNRPN upstream reading frame	Homo sapiens SNRPN upstream reading frame (SNURF), transcript variant 2, mRNA [NM_022804]	5.65933	9.10721	75.0555	3.85e-13	3.61e-10	20.8181	5.69294
A_24_P940115	DLC1	DLC1 Rho GTPase activating protein	Homo sapiens DLC1 Rho GTPase activating protein (DLC1), transcript variant 1, mRNA [NM_182643]	-4.4401	8.09853	-74.8097	3.96e-13	3.64e-10	20.7947	-4.56644
A_23_P256581	PRDM13	PR/SET domain 13	Homo sapiens PR/SET domain 13 (PRDM13), mRNA [NM_021620]	5.61848	8.88353	74.6328	4.04e-13	3.64e-10	20.7778	5.70797
A_23_P21092	CALB2	calbindin 2	Homo sapiens calbindin 2 (CALB2), transcript variant CALB2, mRNA [NM_001740]	-4.84185	8.50155	-74.3309	4.17e-13	3.64e-10	20.7488	-4.94215
A_23_P68487	BMP7	bone morphogenetic protein 7	Homo sapiens bone morphogenetic protein 7 (BMP7), mRNA [NM_001719]	-5.01208	10.5172	-74.1961	4.24e-13	3.64e-10	20.7358	-4.99566
A_21_P0008331	LINC02315	long intergenic non-protein coding RNA 2315	Homo sapiens long intergenic non-protein coding RNA 2315 (LINC02315), transcript variant 2, long non-coding RNA [NR_109758]	-4.85866	9.02178	-74.1659	4.25e-13	3.64e-10	20.7328	-4.93483
A_19_P00315452	0	0	novel transcript [ENST00000586949]	6.63549	9.62551	74.1588	4.26e-13	3.64e-10	20.7322	6.65095
A_33_P3302165	ABHD8	abhydrolase domain containing 8	Homo sapiens abhydrolase domain containing 8 (ABHD8), mRNA [NM_024527]	5.5522	10.6029	73.7537	4.46e-13	3.76e-10	20.6928	5.42111
A_23_P50946	RAMP1	receptor activity modifying protein 1	Homo sapiens receptor activity modifying protein 1 (RAMP1), transcript variant 1, mRNA [NM_005855]	-5.20393	9.66908	-73.6049	4.53e-13	3.77e-10	20.6783	-5.02747
A_33_P3846177	B4GALNT1	beta-1,4-N-acetyl-galactosaminyltransferase 1	Homo sapiens beta-1,4-N-acetyl-galactosaminyltransferase 1 (B4GALNT1), transcript variant 1, mRNA [NM_001478]	-5.151	8.89462	-73.2543	4.72e-13	3.77e-10	20.6439	-4.98951
A_32_P49199	PGR	progesterone receptor	Homo sapiens progesterone receptor (PGR), transcript variant 2, mRNA [NM_000926]	-5.18539	8.99646	-73.2497	4.72e-13	3.77e-10	20.6435	-5.07937
A_23_P83098	ALDH1A1	aldehyde dehydrogenase 1 family member A1	Homo sapiens aldehyde dehydrogenase 1 family member A1 (ALDH1A1), mRNA [NM_000689]	6.07344	9.07362	73.2394	4.72e-13	3.77e-10	20.6425	6.01085
A_23_P65532	PELI2	pellino E3 ubiquitin protein ligase family member 2	Homo sapiens pellino E3 ubiquitin protein ligase family member 2 (PELI2), mRNA [NM_021255]	5.00706	8.94487	72.9868	4.86e-13	3.82e-10	20.6175	4.78127
A_33_P3372332	CYBA	cytochrome b-245 alpha chain	Homo sapiens cytochrome b-245 alpha chain (CYBA), mRNA [NM_000101]	-5.56806	9.15905	-72.7301	5.01e-13	3.88e-10	20.5921	-5.48148
A_23_P59528	SDHAF3	succinate dehydrogenase complex assembly factor 3	Homo sapiens succinate dehydrogenase complex assembly factor 3 (SDHAF3), mRNA [NM_020186]	5.6421	9.55445	72.6253	5.07e-13	3.88e-10	20.5816	5.6418
A_33_P3411477	NCCRP1	non-specific cytotoxic cell receptor protein 1 homolog (zebrafish)	Homo sapiens non-specific cytotoxic cell receptor protein 1 homolog (zebrafish) (NCCRP1), mRNA [NM_001001414]	7.74712	11.5151	72.4284	5.18e-13	3.92e-10	20.562	7.94003
A_24_P347480	NEK9	NIMA related kinase 9	Homo sapiens NIMA related kinase 9 (NEK9), transcript variant 1, mRNA [NM_001329237]	5.06611	9.15034	72.2943	5.27e-13	3.92e-10	20.5485	4.90567
A_33_P3361636	MGP	matrix Gla protein	Homo sapiens matrix Gla protein (MGP), transcript variant 1, mRNA [NM_001190839]	4.71621	16.0217	72.2092	5.32e-13	3.92e-10	20.54	4.7146
A_24_P557479	XAF1	XIAP associated factor 1	Homo sapiens XIAP associated factor 1 (XAF1), transcript variant 1, mRNA [NM_017523]	-4.3524	8.31249	-71.658	5.67e-13	4.05e-10	20.4843	-4.36146
A_23_P61426	MSRA	methionine sulfoxide reductase A	Homo sapiens methionine sulfoxide reductase A (MSRA), transcript variant 1, mRNA [NM_012331]	-4.33317	8.68216	-71.5211	5.76e-13	4.05e-10	20.4704	-4.50444
A_22_P00016455	LOC105375635	uncharacterized LOC105375635	PREDICTED: Homo sapiens uncharacterized LOC105375635 (LOC105375635), ncRNA [XR_928400]	-4.42556	8.35362	-71.4652	5.8e-13	4.05e-10	20.4647	-4.31035
A_23_P100711	PMP22	peripheral myelin protein 22	Homo sapiens peripheral myelin protein 22 (PMP22), transcript variant 1, mRNA [NM_000304]	5.08046	9.41426	71.3723	5.86e-13	4.05e-10	20.4552	5.12091
A_23_P103588	HMGCS2	3-hydroxy-3-methylglutaryl-CoA synthase 2	Homo sapiens 3-hydroxy-3-methylglutaryl-CoA synthase 2 (HMGCS2), transcript variant 1, mRNA [NM_005518]	6.17319	9.59357	71.3681	5.87e-13	4.05e-10	20.4548	6.16167
A_24_P322771	TFF1	trefoil factor 1	Homo sapiens trefoil factor 1 (TFF1), mRNA [NM_003225]	-9.55284	13.3416	-71.17	6e-13	4.05e-10	20.4345	-9.65892
A_24_P95154	TUSC3	tumor suppressor candidate 3	Homo sapiens tumor suppressor candidate 3 (TUSC3), transcript variant 2, mRNA [NM_178234]	-5.53873	8.8589	-71.1393	6.02e-13	4.05e-10	20.4313	-5.61197
A_33_P3380992	AKR1B15	aldo-keto reductase family 1 member B15	Homo sapiens aldo-keto reductase family 1 member B15 (AKR1B15), mRNA [NM_001080538]	6.11952	9.46681	71.0805	6.07e-13	4.05e-10	20.4253	5.76107
A_23_P211039	ADAMTS1	ADAM metallopeptidase with thrombospondin type 1 motif 1	Homo sapiens ADAM metallopeptidase with thrombospondin type 1 motif 1 (ADAMTS1), mRNA [NM_006988]	6.19497	9.2189	70.9993	6.12e-13	4.05e-10	20.4169	6.16345
A_22_P00021769	LOC105375635	uncharacterized LOC105375635	PREDICTED: Homo sapiens uncharacterized LOC105375635 (LOC105375635), ncRNA [XR_928400]	-4.6762	8.44461	-70.7337	6.32e-13	4.07e-10	20.3895	-4.64833
A_33_P3284508	CD14	CD14 molecule	Homo sapiens CD14 molecule (CD14), transcript variant 3, mRNA [NM_001174104]	4.74238	9.41734	70.7229	6.33e-13	4.07e-10	20.3884	4.76379
A_23_P45099	HLA-DRB5	major histocompatibility complex, class II, DR beta 5	Homo sapiens major histocompatibility complex, class II, DR beta 5 (HLA-DRB5), mRNA [NM_002125]	-6.76106	9.93465	-70.5282	6.48e-13	4.07e-10	20.3682	-6.62411
A_23_P258190	AKR1B1	aldo-keto reductase family 1 member B	Homo sapiens aldo-keto reductase family 1 member B (AKR1B1), transcript variant 1, mRNA [NM_001628]	5.81686	9.18711	70.5269	6.48e-13	4.07e-10	20.3681	5.70041
A_33_P3244122	HAAO	3-hydroxyanthranilate 3,4-dioxygenase	Homo sapiens 3-hydroxyanthranilate 3,4-dioxygenase (HAAO), mRNA [NM_012205]	4.56678	9.82617	70.4986	6.5e-13	4.07e-10	20.3651	4.39341
A_22_P00007720	HLA-DQB1	major histocompatibility complex, class II, DQ beta 1	Homo sapiens major histocompatibility complex, class II, DQ beta 1 (HLA-DQB1), transcript variant 2, mRNA [NM_001243961]	-4.97401	8.85239	-70.3768	6.59e-13	4.08e-10	20.3524	-5.09211
A_23_P102391	SLC40A1	solute carrier family 40 member 1	Homo sapiens solute carrier family 40 member 1 (SLC40A1), mRNA [NM_014585]	6.12694	9.11978	70.2375	6.7e-13	4.11e-10	20.3379	5.86041
A_23_P201747	PADI2	peptidyl arginine deiminase 2	Homo sapiens peptidyl arginine deiminase 2 (PADI2), mRNA [NM_007365]	5.23812	9.85619	70.1428	6.78e-13	4.11e-10	20.328	5.0826
A_33_P3333232	CCDC162P	coiled-coil domain containing 162, pseudogene	coiled-coil domain containing 162, pseudogene [Source:HGNC Symbol;Acc:HGNC:21565] [ENST00000621947]	5.4328	9.25455	69.8875	6.99e-13	4.19e-10	20.3012	5.49549
A_23_P156445	DDX43	DEAD-box helicase 43	Homo sapiens DEAD-box helicase 43 (DDX43), mRNA [NM_018665]	-4.50637	8.35953	-69.0709	7.71e-13	4.55e-10	20.2144	-4.46438
A_23_P58396	PDGFC	platelet derived growth factor C	Homo sapiens platelet derived growth factor C (PDGFC), transcript variant 1, mRNA [NM_016205]	5.59777	8.91783	69.0354	7.74e-13	4.55e-10	20.2106	5.62489
A_33_P3279880	CYP4Z1	cytochrome P450 family 4 subfamily Z member 1	Homo sapiens cytochrome P450 family 4 subfamily Z member 1 (CYP4Z1), mRNA [NM_178134]	8.21078	10.3081	68.5048	8.26e-13	4.73e-10	20.1535	8.35271
A_23_P160167	TSPAN1	tetraspanin 1	Homo sapiens tetraspanin 1 (TSPAN1), mRNA [NM_005727]	5.47216	11.6638	68.4953	8.27e-13	4.73e-10	20.1524	5.43204
A_33_P3350748	KRT7	keratin 7	Homo sapiens keratin 7 (KRT7), mRNA [NM_005556]	4.94381	15.1894	68.4719	8.29e-13	4.73e-10	20.1499	5.14485
A_19_P00321743	0	0	novel transcript [ENST00000586949]	5.79543	9.15216	68.3669	8.4e-13	4.75e-10	20.1385	5.58914
A_23_P388331	BAGE	B melanoma antigen	Homo sapiens B melanoma antigen (BAGE), mRNA [NM_001187]	-4.31166	8.25491	-68.0542	8.73e-13	4.88e-10	20.1044	-4.30388
A_23_P148297	SH3BGRL	SH3 domain binding glutamate rich protein like	Homo sapiens SH3 domain binding glutamate rich protein like (SH3BGRL), mRNA [NM_003022]	4.10608	11.1155	67.6114	9.22e-13	5.07e-10	20.0558	4.23919
A_23_P77066	SNRPN	small nuclear ribonucleoprotein polypeptide N	Homo sapiens small nuclear ribonucleoprotein polypeptide N (SNRPN), transcript variant 4, mRNA [NM_022807]	4.38021	8.30283	67.593	9.24e-13	5.07e-10	20.0537	4.51641
A_21_P0003264	LOC101928711	uncharacterized LOC101928711	PREDICTED: Homo sapiens uncharacterized LOC101928711 (LOC101928711), ncRNA [XR_241619]	5.17481	8.82708	67.4811	9.37e-13	5.1e-10	20.0414	4.96879
A_23_P103971	CYP4Z1	cytochrome P450 family 4 subfamily Z member 1	Homo sapiens cytochrome P450 family 4 subfamily Z member 1 (CYP4Z1), mRNA [NM_178134]	8.81524	10.4479	67.2409	9.65e-13	5.18e-10	20.0147	8.99433
A_23_P103812	BRINP3	BMP/retinoic acid inducible neural specific 3	Homo sapiens BMP/retinoic acid inducible neural specific 3 (BRINP3), transcript variant 1, mRNA [NM_199051]	4.17416	8.3798	67.1092	9.81e-13	5.18e-10	20.0001	4.14726
A_33_P3250820	FREM2	FRAS1 related extracellular matrix protein 2	Homo sapiens FRAS1 related extracellular matrix protein 2 (FREM2), mRNA [NM_207361]	-5.33975	8.76889	-67.1077	9.81e-13	5.18e-10	19.9999	-5.22052
A_23_P57658	HRASLS	HRAS like suppressor	HRAS like suppressor [Source:HGNC Symbol;Acc:HGNC:14922] [ENST00000264735]	5.64754	8.80434	66.9967	9.95e-13	5.18e-10	19.9875	5.6078
A_23_P138938	PGR	progesterone receptor	Homo sapiens progesterone receptor (PGR), transcript variant 2, mRNA [NM_000926]	-5.07043	9.04259	-66.9737	9.98e-13	5.18e-10	19.9849	-4.94473
A_33_P3231739	ELOVL2	ELOVL fatty acid elongase 2	Homo sapiens ELOVL fatty acid elongase 2 (ELOVL2), mRNA [NM_017770]	-4.53212	8.65859	-66.8249	1.02e-12	5.19e-10	19.9683	-4.54187
A_23_P121926	SELENOP	selenoprotein P	Homo sapiens selenoprotein P (SELENOP), transcript variant 1, mRNA [NM_005410]	7.50868	11.7071	66.8199	1.02e-12	5.19e-10	19.9677	7.39626
A_23_P211345	TBX1	T-box 1	Homo sapiens T-box 1 (TBX1), transcript variant C, mRNA [NM_080647]	4.29701	9.82657	66.5237	1.06e-12	5.31e-10	19.9344	4.28417
A_24_P305570	RIN2	Ras and Rab interactor 2	Homo sapiens Ras and Rab interactor 2 (RIN2), transcript variant 2, mRNA [NM_018993]	4.54316	9.20124	66.5059	1.06e-12	5.31e-10	19.9324	4.38211
A_33_P3227269	GATA3-AS1	GATA3 antisense RNA 1	Homo sapiens GATA3 antisense RNA 1 (GATA3-AS1), transcript variant 2, long non-coding RNA [NR_024256]	-5.18332	10.958	-66.406	1.07e-12	5.33e-10	19.9211	-5.179
A_23_P23346	MLLT11	MLLT11, transcription factor 7 cofactor	Homo sapiens MLLT11, transcription factor 7 cofactor (MLLT11), mRNA [NM_006818]	4.75018	11.7266	66.1046	1.11e-12	5.49e-10	19.8869	4.73505
A_23_P109928	PSMD6	proteasome 26S subunit, non-ATPase 6	Homo sapiens proteasome 26S subunit, non-ATPase 6 (PSMD6), transcript variant 2, mRNA [NM_014814]	-4.27388	13.7262	-65.7386	1.17e-12	5.7e-10	19.845	-4.22993
A_33_P3389728	NR5A2	nuclear receptor subfamily 5 group A member 2	Homo sapiens nuclear receptor subfamily 5 group A member 2 (NR5A2), transcript variant 1, mRNA [NM_205860]	-4.17726	8.27916	-65.5945	1.19e-12	5.7e-10	19.8285	-4.20206
A_23_P145935	EPHB6	EPH receptor B6	Homo sapiens EPH receptor B6 (EPHB6), transcript variant 2, mRNA [NM_001280794]	6.02478	9.65795	65.5888	1.19e-12	5.7e-10	19.8278	5.95972
A_23_P128919	LGALS3	galectin 3	Homo sapiens galectin 3 (LGALS3), transcript variant 1, mRNA [NM_002306]	4.52178	13.2003	65.5487	1.19e-12	5.7e-10	19.8232	4.49188
A_23_P86731	ZNF239	zinc finger protein 239	Homo sapiens zinc finger protein 239 (ZNF239), transcript variant 1, mRNA [NM_005674]	-4.87709	10.0039	-65.4538	1.21e-12	5.72e-10	19.8122	-4.83514
A_22_P00011078	lnc-NUCB1-1	lnc-NUCB1-1:1	Homo sapiens full length insert cDNA clone ZD86G04. [AF086466]	-5.19029	11.1015	-65.1329	1.26e-12	5.91e-10	19.7751	-5.35041
A_23_P8108	HLA-DQB1	major histocompatibility complex, class II, DQ beta 1	Homo sapiens major histocompatibility complex, class II, DQ beta 1 (HLA-DQB1), transcript variant 3, mRNA [NM_001243962]	-4.92528	8.93739	-64.8767	1.3e-12	5.98e-10	19.7452	-4.74953
A_33_P3320683	LINC00993	long intergenic non-protein coding RNA 993	Homo sapiens long intergenic non-protein coding RNA 993 (LINC00993), long non-coding RNA [NR_104061]	5.81445	9.01913	64.8678	1.3e-12	5.98e-10	19.7442	5.87288
A_21_P0008432	LINC02303	long intergenic non-protein coding RNA 2303	Homo sapiens long intergenic non-protein coding RNA 2303 (LINC02303), transcript variant 1, long non-coding RNA [NR_146546]	5.15855	8.72626	64.8545	1.31e-12	5.98e-10	19.7426	5.09793
A_24_P156490	KCNMA1	potassium calcium-activated channel subfamily M alpha 1	Homo sapiens potassium calcium-activated channel subfamily M alpha 1 (KCNMA1), transcript variant 2, mRNA [NM_002247]	7.07098	10.129	64.8003	1.31e-12	5.98e-10	19.7363	7.09363
A_23_P159907	MAGED4B	MAGE family member D4B	Homo sapiens MAGE family member D4B (MAGED4B), transcript variant 1, mRNA [NM_030801]	-4.32741	8.33344	-64.6784	1.34e-12	6.03e-10	19.722	-4.39976
A_23_P160934	ANP32E	acidic nuclear phosphoprotein 32 family member E	Homo sapiens acidic nuclear phosphoprotein 32 family member E (ANP32E), transcript variant 1, mRNA [NM_030920]	-4.98416	8.68499	-64.5746	1.35e-12	6.06e-10	19.7098	-4.89027
A_33_P3225625	TARP	TCR gamma alternate reading frame protein	Homo sapiens TCR gamma alternate reading frame protein (TARP), transcript variant 1, mRNA [NM_001003799]	-4.10837	8.28293	-64.5138	1.36e-12	6.06e-10	19.7026	-4.03652
A_23_P91430	PXMP4	peroxisomal membrane protein 4	Homo sapiens peroxisomal membrane protein 4 (PXMP4), transcript variant 1, mRNA [NM_007238]	4.66308	13.0125	64.2984	1.4e-12	6.19e-10	19.6772	4.73282
A_33_P3232692	IL24	interleukin 24	Homo sapiens interleukin 24 (IL24), transcript variant 3, mRNA [NM_001185156]	-4.21504	8.50556	-64.172	1.43e-12	6.24e-10	19.6622	-4.29886
A_23_P139965	SERP2	stress associated endoplasmic reticulum protein family member 2	Homo sapiens stress associated endoplasmic reticulum protein family member 2 (SERP2), transcript variant 1, mRNA [NM_001010897]	6.46883	9.51777	64.0505	1.45e-12	6.29e-10	19.6478	6.82923
A_33_P3226810	TNFSF10	TNF superfamily member 10	Homo sapiens TNF superfamily member 10 (TNFSF10), transcript variant 1, mRNA [NM_003810]	7.46621	10.0357	63.7825	1.5e-12	6.47e-10	19.6159	7.48921
A_24_P343233	HLA-DRB1	major histocompatibility complex, class II, DR beta 1	Homo sapiens major histocompatibility complex, class II, DR beta 1 (HLA-DRB1), transcript variant 1, mRNA [NM_002124]	-4.1429	11.2879	-63.4469	1.57e-12	6.69e-10	19.5756	-4.16374
A_33_P3361422	CYP27A1	cytochrome P450 family 27 subfamily A member 1	Homo sapiens cytochrome P450 family 27 subfamily A member 1 (CYP27A1), mRNA [NM_000784]	4.63411	8.61238	63.3846	1.58e-12	6.69e-10	19.5681	4.4821
A_23_P254816	TCF15	transcription factor 15	Homo sapiens transcription factor 15 (TCF15), mRNA [NM_004609]	3.82037	10.0569	63.3632	1.59e-12	6.69e-10	19.5655	4.1364
A_23_P129064	GATM	glycine amidinotransferase	Homo sapiens glycine amidinotransferase (GATM), transcript variant 1, mRNA [NM_001482]	5.17694	9.55503	63.0075	1.66e-12	6.91e-10	19.5224	5.18794
A_33_P3246418	MDFI	MyoD family inhibitor	Homo sapiens MyoD family inhibitor (MDFI), transcript variant 1, mRNA [NM_001300804]	5.29352	9.25993	63.0017	1.66e-12	6.91e-10	19.5217	4.95785
A_24_P8371	SPNS2	sphingolipid transporter 2	Homo sapiens sphingolipid transporter 2 (SPNS2), mRNA [NM_001124758]	6.20588	11.6378	62.7313	1.72e-12	7.09e-10	19.4887	6.23746
A_33_P3393801	PDZK1IP1	PDZK1 interacting protein 1	Homo sapiens PDZK1 interacting protein 1 (PDZK1IP1), mRNA [NM_005764]	4.45598	8.56227	62.7023	1.73e-12	7.09e-10	19.4851	4.62828
A_33_P3390013	ADAMTS1	ADAM metallopeptidase with thrombospondin type 1 motif 1	Homo sapiens ADAM metallopeptidase with thrombospondin type 1 motif 1 (ADAMTS1), mRNA [NM_006988]	5.16565	8.84579	62.5232	1.77e-12	7.22e-10	19.4632	5.06761
A_23_P344451	HDGFL3	HDGF like 3	Homo sapiens HDGF like 3 (HDGFL3), mRNA [NM_016073]	-5.61396	9.54192	-62.4129	1.8e-12	7.25e-10	19.4496	-5.67057
A_23_P88589	NR2F2	nuclear receptor subfamily 2 group F member 2	Homo sapiens nuclear receptor subfamily 2 group F member 2 (NR2F2), transcript variant 1, mRNA [NM_021005]	5.87951	8.99783	62.3799	1.81e-12	7.25e-10	19.4455	5.7551
A_33_P3308332	PLEKHB1	pleckstrin homology domain containing B1	Homo sapiens pleckstrin homology domain containing B1 (PLEKHB1), transcript variant 1, mRNA [NM_021200]	-3.86868	8.68578	-62.2178	1.85e-12	7.35e-10	19.4255	-3.85177
A_22_P00022427	NUPR2	nuclear protein 2, transcriptional regulator	Homo sapiens nuclear protein 2, transcriptional regulator (NUPR2), mRNA [NM_001145712]	5.04403	8.52036	62.1768	1.86e-12	7.35e-10	19.4204	5.35923
A_24_P684183	SLC44A4	solute carrier family 44 member 4	Homo sapiens solute carrier family 44 member 4 (SLC44A4), transcript variant 1, mRNA [NM_025257]	5.09019	8.73637	62.068	1.88e-12	7.41e-10	19.407	4.88982
A_24_P165423	RBP7	retinol binding protein 7	Homo sapiens retinol binding protein 7 (RBP7), transcript variant 1, mRNA [NM_052960]	4.55798	8.395	61.6978	1.98e-12	7.7e-10	19.3608	4.56167
A_23_P202448	CXCL12	C-X-C motif chemokine ligand 12	Homo sapiens C-X-C motif chemokine ligand 12 (CXCL12), transcript variant 1, mRNA [NM_199168]	-5.34117	9.1112	-61.6184	2e-12	7.7e-10	19.3509	-5.22312
A_32_P170547	CT45A5	cancer/testis antigen family 45 member A5	Homo sapiens cancer/testis antigen family 45 member A5 (CT45A5), transcript variant 1, mRNA [NM_001007551]	-4.45855	8.37864	-61.6061	2.01e-12	7.7e-10	19.3493	-4.50879
A_23_P211141	DSCAM	DS cell adhesion molecule	Homo sapiens DS cell adhesion molecule (DSCAM), transcript variant 1, mRNA [NM_001389]	-4.05964	8.45517	-61.5553	2.02e-12	7.7e-10	19.343	-4.04643
A_23_P366098	NUP210L	nucleoporin 210 like	Homo sapiens nucleoporin 210 like (NUP210L), transcript variant 1, mRNA [NM_207308]	-4.6041	8.38146	-61.5364	2.02e-12	7.7e-10	19.3406	-4.70299
A_23_P34433	TUT4	terminal uridylyl transferase 4	Homo sapiens terminal uridylyl transferase 4 (TUT4), transcript variant 1, mRNA [NM_001009881]	4.53805	8.19535	61.4606	2.05e-12	7.73e-10	19.3311	4.64423
A_21_P0004398	lnc-PLK2-2	lnc-PLK2-2:1	LNCipedia lincRNA (lnc-PLK2-2), lincRNA [lnc-PLK2-2:1]	5.58941	9.34956	61.3559	2.08e-12	7.77e-10	19.3179	5.60729
A_33_P3344831	TMEM45A	transmembrane protein 45A	Homo sapiens transmembrane protein 45A (TMEM45A), transcript variant 1, mRNA [NM_001363876]	7.89325	10.7971	61.3258	2.08e-12	7.77e-10	19.3141	7.72692
A_33_P3222109	XG	Xg glycoprotein (Xg blood group)	Homo sapiens Xg glycoprotein (Xg blood group) (XG), transcript variant 2, mRNA [NM_001141919]	4.15753	10.0409	61.1488	2.13e-12	7.87e-10	19.2917	4.17745
A_24_P370472	HLA-DRB4	major histocompatibility complex, class II, DR beta 4	Homo sapiens major histocompatibility complex, class II, DR beta 4 (HLA-DRB4), mRNA [NM_021983]	-4.57719	8.69738	-61.1152	2.14e-12	7.87e-10	19.2875	-4.45035
A_23_P26854	ARHGAP44	Rho GTPase activating protein 44	Homo sapiens Rho GTPase activating protein 44 (ARHGAP44), transcript variant 1, mRNA [NM_014859]	5.21593	8.89726	61.0511	2.16e-12	7.87e-10	19.2793	5.10384
A_21_P0002731	LINC01980	long intergenic non-protein coding RNA 1980	Homo sapiens long intergenic non-protein coding RNA 1980 (LINC01980), long non-coding RNA [NR_146630]	-4.17698	8.22052	-61.0483	2.16e-12	7.87e-10	19.279	-3.84906
A_33_P3221748	RUNX3	runt related transcription factor 3	Homo sapiens runt related transcription factor 3 (RUNX3), transcript variant 1, mRNA [NM_001031680]	4.806	8.75248	60.9692	2.19e-12	7.89e-10	19.2689	4.99871
A_21_P0006622	GATA3-AS1	GATA3 antisense RNA 1	Homo sapiens GATA3 antisense RNA 1 (GATA3-AS1), transcript variant 1, long non-coding RNA [NR_104327]	-3.83953	9.23945	-60.9264	2.2e-12	7.89e-10	19.2635	-3.86374
A_23_P320242	KIAA1324L	KIAA1324 like	Homo sapiens KIAA1324 like (KIAA1324L), transcript variant 2, mRNA [NM_152748]	-3.81913	8.9	-60.8993	2.21e-12	7.89e-10	19.26	-3.98886
A_23_P137097	SLC16A2	solute carrier family 16 member 2	Homo sapiens solute carrier family 16 member 2 (SLC16A2), mRNA [NM_006517]	6.79767	9.77931	60.5087	2.33e-12	8.27e-10	19.2101	6.35638
A_22_P00012795	LINC01419	long intergenic non-protein coding RNA 1419	Homo sapiens long intergenic non-protein coding RNA 1419 (LINC01419), long non-coding RNA [NR_122034]	-5.38282	8.74578	-60.4099	2.36e-12	8.33e-10	19.1974	-5.34382
A_24_P225468	ANP32E	acidic nuclear phosphoprotein 32 family member E	Homo sapiens acidic nuclear phosphoprotein 32 family member E (ANP32E), transcript variant 1, mRNA [NM_030920]	-5.17846	8.65129	-60.1179	2.46e-12	8.61e-10	19.1597	-5.23192
A_23_P23924	CAPN2	calpain 2	Homo sapiens calpain 2 (CAPN2), transcript variant 1, mRNA [NM_001748]	7.0818	12.1844	60.0863	2.47e-12	8.61e-10	19.1556	7.29725
A_24_P246351	FAM71E1	family with sequence similarity 71 member E1	Homo sapiens family with sequence similarity 71 member E1 (FAM71E1), transcript variant 2, mRNA [NM_138411]	5.20015	9.07942	60.0291	2.49e-12	8.63e-10	19.1482	5.34145
A_23_P1782	CD82	CD82 molecule	Homo sapiens CD82 molecule (CD82), transcript variant 1, mRNA [NM_002231]	4.26849	12.5299	59.943	2.52e-12	8.68e-10	19.137	4.17267
A_24_P27977	TRPM2	transient receptor potential cation channel subfamily M member 2	Homo sapiens transient receptor potential cation channel subfamily M member 2 (TRPM2), transcript variant 3, mRNA [NM_001320350]	3.87615	8.28119	59.8963	2.54e-12	8.68e-10	19.1309	3.61994
A_23_P212522	ATP11B	ATPase phospholipid transporting 11B (putative)	Homo sapiens ATPase phospholipid transporting 11B (putative) (ATP11B), mRNA [NM_014616]	3.91527	9.87562	59.811	2.57e-12	8.68e-10	19.1198	3.82221
A_21_P0009343	TBX2-AS1	TBX2 antisense RNA 1	Homo sapiens TBX2 antisense RNA 1 (TBX2-AS1), transcript variant 1, long non-coding RNA [NR_125749]	-4.36545	12.5475	-59.8028	2.57e-12	8.68e-10	19.1187	-4.40397
A_23_P250164	HGD	homogentisate 1,2-dioxygenase	Homo sapiens homogentisate 1,2-dioxygenase (HGD), mRNA [NM_000187]	4.66388	10.8927	59.7632	2.59e-12	8.68e-10	19.1136	4.63321
A_23_P217135	ZNF275	zinc finger protein 275	Homo sapiens zinc finger protein 275 (ZNF275), mRNA [NM_001080485]	-3.71418	8.13114	-59.7368	2.59e-12	8.68e-10	19.1101	-3.69281
A_33_P3221293	GSDME	gasdermin E	Homo sapiens gasdermin E (GSDME), transcript variant 1, mRNA [NM_004403]	4.61031	8.26219	59.6584	2.62e-12	8.72e-10	19.0999	4.30939
A_21_P0009298	TMEM238L	transmembrane protein 238 like	Homo sapiens transmembrane protein 238 like (TMEM238L), long non-coding RNA [NR_036581]	4.34554	8.4443	59.4852	2.69e-12	8.89e-10	19.0772	4.281
A_23_P79360	NOSTRIN	nitric oxide synthase trafficking	Homo sapiens nitric oxide synthase trafficking (NOSTRIN), transcript variant 1, mRNA [NM_052946]	5.31443	8.96019	59.3671	2.73e-12	8.99e-10	19.0616	4.81334
A_33_P3315385	MPPED2	metallophosphoesterase domain containing 2	Homo sapiens metallophosphoesterase domain containing 2 (MPPED2), transcript variant 1, mRNA [NM_001584]	-4.30621	8.26617	-59.2776	2.77e-12	9.05e-10	19.0498	-4.34991
A_23_P433132	KRTCAP3	keratinocyte associated protein 3	Homo sapiens keratinocyte associated protein 3 (KRTCAP3), transcript variant 2, mRNA [NM_173853]	-3.9385	8.61567	-58.8874	2.92e-12	9.42e-10	18.9981	-3.97876
A_23_P64919	RERGL	RERG like	Homo sapiens RERG like (RERGL), transcript variant 1, mRNA [NM_024730]	4.00927	8.09748	58.8798	2.93e-12	9.42e-10	18.9971	4.12004
A_23_P98580	FADS2	fatty acid desaturase 2	Homo sapiens fatty acid desaturase 2 (FADS2), transcript variant 1, mRNA [NM_004265]	5.78581	13.2813	58.878	2.93e-12	9.42e-10	18.9969	5.95675
A_22_P00004962	AP4B1-AS1	AP4B1 antisense RNA 1	Homo sapiens AP4B1 antisense RNA 1 (AP4B1-AS1), transcript variant 1, long non-coding RNA [NR_125965]	-3.81543	8.03249	-58.7431	2.99e-12	9.48e-10	18.9789	-4.08573
A_23_P122863	GRB10	growth factor receptor bound protein 10	Homo sapiens growth factor receptor bound protein 10 (GRB10), transcript variant 4, mRNA [NM_001001555]	4.98051	9.7826	58.7285	2.99e-12	9.48e-10	18.9769	4.76646
A_23_P207280	APPBP2	amyloid beta precursor protein binding protein 2	Homo sapiens amyloid beta precursor protein binding protein 2 (APPBP2), transcript variant 1, mRNA [NM_006380]	-3.80224	11.4951	-58.7153	3e-12	9.48e-10	18.9752	-3.87795
A_23_P136777	APOD	apolipoprotein D	Homo sapiens apolipoprotein D (APOD), mRNA [NM_001647]	6.52191	9.48378	58.6152	3.04e-12	9.56e-10	18.9618	6.59968
A_33_P3211198	NCMAP	non-compact myelin associated protein	Homo sapiens non-compact myelin associated protein (NCMAP), mRNA [NM_001010980]	-3.71235	8.0445	-58.2938	3.18e-12	9.91e-10	18.9186	-3.76556
A_23_P37994	TP53TG3	TP53 target 3	Homo sapiens TP53 target 3 (TP53TG3), transcript variant 1, mRNA [NM_016212]	-4.37268	8.46379	-58.2902	3.18e-12	9.91e-10	18.9181	-4.44046
A_23_P58036	MCCC1	methylcrotonoyl-CoA carboxylase 1	Homo sapiens methylcrotonoyl-CoA carboxylase 1 (MCCC1), transcript variant 1, mRNA [NM_020166]	4.55885	14.8732	58.2091	3.22e-12	9.97e-10	18.9071	4.70053
A_23_P165333	BIN1	bridging integrator 1	Homo sapiens bridging integrator 1 (BIN1), transcript variant 4, mRNA [NM_139346]	4.33257	8.54148	58.0559	3.29e-12	1.01e-09	18.8864	4.28829
A_21_P0002075	LINC02611	long intergenic non-protein coding RNA 2611	Homo sapiens uncharacterized LOC101927070 (LOC101927070), long non-coding RNA [NR_126337]	3.93065	8.08585	57.8404	3.4e-12	1.04e-09	18.8571	3.93096
A_32_P150030	PPM1D	protein phosphatase, Mg2+/Mn2+ dependent 1D	Homo sapiens protein phosphatase, Mg2+/Mn2+ dependent 1D (PPM1D), mRNA [NM_003620]	-3.53699	11.818	-57.7292	3.45e-12	1.05e-09	18.8419	-3.58873
A_21_P0002852	SEMA3B-AS1	SEMA3B antisense RNA 1 (head to head)	Homo sapiens SEMA3B antisense RNA 1 (head to head) (SEMA3B-AS1), long non-coding RNA [NR_110702]	-3.4984	8.34362	-57.6701	3.48e-12	1.05e-09	18.8338	-3.42971
A_23_P40240	CTSZ	cathepsin Z	Homo sapiens cathepsin Z (CTSZ), mRNA [NM_001336]	6.07779	9.10123	57.6314	3.5e-12	1.05e-09	18.8285	6.02517
A_33_P3295578	TCEAL8	transcription elongation factor A like 8	Homo sapiens transcription elongation factor A like 8 (TCEAL8), transcript variant 1, mRNA [NM_153333]	4.25358	8.20864	57.6044	3.52e-12	1.05e-09	18.8248	4.17453
A_33_P3293164	CHGA	chromogranin A	Homo sapiens chromogranin A (CHGA), transcript variant 1, mRNA [NM_001275]	-4.36437	8.36033	-57.5908	3.52e-12	1.05e-09	18.823	-4.18374
A_24_P57047	DLL3	delta like canonical Notch ligand 3	Homo sapiens delta like canonical Notch ligand 3 (DLL3), transcript variant 2, mRNA [NM_203486]	3.951	8.0264	57.5272	3.56e-12	1.05e-09	18.8142	3.8074
A_32_P219660	SPANXA1	sperm protein associated with the nucleus, X-linked, family member A1	Homo sapiens sperm protein associated with the nucleus, X-linked, family member A1 (SPANXA1), mRNA [NM_013453]	-3.90104	8.03388	-57.4991	3.57e-12	1.05e-09	18.8104	-3.86807
A_23_P42144	PEX6	peroxisomal biogenesis factor 6	Homo sapiens peroxisomal biogenesis factor 6 (PEX6), transcript variant 1, mRNA [NM_000287]	3.78373	10.883	57.4587	3.59e-12	1.06e-09	18.8048	3.84471
A_23_P114713	CYP4B1	cytochrome P450 family 4 subfamily B member 1	Homo sapiens cytochrome P450 family 4 subfamily B member 1 (CYP4B1), transcript variant 2, mRNA [NM_000779]	4.14815	10.4426	57.3817	3.63e-12	1.06e-09	18.7942	4.07911
A_33_P3393200	SRRM4	serine/arginine repetitive matrix 4	Homo sapiens serine/arginine repetitive matrix 4 (SRRM4), mRNA [NM_194286]	-5.75783	8.93091	-57.2677	3.69e-12	1.07e-09	18.7785	-5.82724
A_33_P3355185	BCL2	BCL2, apoptosis regulator	Homo sapiens BCL2, apoptosis regulator (BCL2), transcript variant beta, mRNA [NM_000657]	-4.15181	8.73811	-57.2609	3.7e-12	1.07e-09	18.7776	-4.26581
A_24_P383609	NANOS1	nanos C2HC-type zinc finger 1	Homo sapiens nanos C2HC-type zinc finger 1 (NANOS1), mRNA [NM_199461]	3.70657	12.0455	57.2281	3.71e-12	1.07e-09	18.773	3.94388
A_33_P3269208	STX19	syntaxin 19	Homo sapiens syntaxin 19 (STX19), mRNA [NM_001001850]	4.20995	9.31911	56.9622	3.86e-12	1.11e-09	18.7362	4.22419
A_33_P3227676	C2orf72	chromosome 2 open reading frame 72	Homo sapiens chromosome 2 open reading frame 72 (C2orf72), mRNA [NM_001144994]	5.49879	9.29784	56.8386	3.93e-12	1.12e-09	18.719	5.45943
A_33_P3264895	RHEBL1	RHEB like 1	Homo sapiens RHEB like 1 (RHEBL1), transcript variant 2, mRNA [NM_001303126]	-3.68045	9.51271	-56.7805	3.97e-12	1.13e-09	18.7109	-3.78866
A_33_P3219651	BMPER	BMP binding endothelial regulator	Homo sapiens BMP binding endothelial regulator (BMPER), transcript variant 2, mRNA [NM_133468]	-3.9329	8.00704	-56.6328	4.05e-12	1.14e-09	18.6902	-3.94116
A_23_P34537	EPHX1	epoxide hydrolase 1	Homo sapiens epoxide hydrolase 1 (EPHX1), transcript variant 1, mRNA [NM_000120]	4.75223	10.3775	56.4721	4.15e-12	1.17e-09	18.6676	4.72242
A_24_P18105	ASPH	aspartate beta-hydroxylase	Homo sapiens aspartate beta-hydroxylase (ASPH), transcript variant 3, mRNA [NM_032466]	3.91624	10.2232	56.4287	4.18e-12	1.17e-09	18.6615	3.80149
A_23_P110212	ACSL1	acyl-CoA synthetase long chain family member 1	Homo sapiens acyl-CoA synthetase long chain family member 1 (ACSL1), transcript variant 1, mRNA [NM_001995]	5.42232	11.1865	56.4014	4.19e-12	1.17e-09	18.6577	5.31238
A_23_P43490	CDKN2A	cyclin dependent kinase inhibitor 2A	Homo sapiens cyclin dependent kinase inhibitor 2A (CDKN2A), transcript variant 3, mRNA [NM_058197]	5.2906	11.2871	56.0364	4.43e-12	1.23e-09	18.6061	5.30888
A_23_P49499	ST6GALNAC2	ST6 N-acetylgalactosaminide alpha-2,6-sialyltransferase 2	Homo sapiens ST6 N-acetylgalactosaminide alpha-2,6-sialyltransferase 2 (ST6GALNAC2), mRNA [NM_006456]	3.55517	9.9662	56.0114	4.44e-12	1.23e-09	18.6025	3.46143
A_23_P168403	KCNH2	potassium voltage-gated channel subfamily H member 2	Homo sapiens potassium voltage-gated channel subfamily H member 2 (KCNH2), transcript variant 1, mRNA [NM_000238]	-3.49214	7.8019	-55.9419	4.49e-12	1.23e-09	18.5926	-3.5435
A_32_P214665	PCP4L1	Purkinje cell protein 4 like 1	Homo sapiens Purkinje cell protein 4 like 1 (PCP4L1), mRNA [NM_001102566]	5.96159	9.50816	55.7795	4.6e-12	1.26e-09	18.5695	5.72777
A_33_P3329108	MTAP	methylthioadenosine phosphorylase	Homo sapiens methylthioadenosine phosphorylase (MTAP), mRNA [NM_002451]	4.07927	8.03392	55.7043	4.65e-12	1.27e-09	18.5587	4.29686
A_24_P365721	SLC6A14	solute carrier family 6 member 14	Homo sapiens solute carrier family 6 member 14 (SLC6A14), mRNA [NM_007231]	-4.44757	8.45454	-55.5517	4.76e-12	1.28e-09	18.5369	-4.31984
A_24_P235266	GRB10	growth factor receptor bound protein 10	Homo sapiens growth factor receptor bound protein 10 (GRB10), transcript variant 4, mRNA [NM_001001555]	4.67458	9.30369	55.549	4.76e-12	1.28e-09	18.5365	4.9919
A_33_P3368985	ANKRD30A	ankyrin repeat domain 30A	Homo sapiens ankyrin repeat domain 30A (ANKRD30A), mRNA [NM_052997]	5.00673	8.63846	55.2744	4.96e-12	1.33e-09	18.4969	4.96273
A_33_P3388771	0	0	Homo sapiens cDNA FLJ35369 fis, clone SKMUS2001683. [AK092688]	-4.04655	8.05748	-55.2487	4.98e-12	1.33e-09	18.4932	-4.36757
A_23_P206532	PHKB	phosphorylase kinase regulatory subunit beta	Homo sapiens phosphorylase kinase regulatory subunit beta (PHKB), transcript variant 2, mRNA [NM_001031835]	3.62973	12.5216	55.138	5.07e-12	1.35e-09	18.4772	3.52752
A_23_P154605	SULF2	sulfatase 2	Homo sapiens sulfatase 2 (SULF2), transcript variant 1, mRNA [NM_018837]	-5.70516	12.2151	-55.0102	5.17e-12	1.37e-09	18.4586	-5.66252
A_24_P497464	SOX9-AS1	SOX9 antisense RNA 1	Homo sapiens SOX9 antisense RNA 1 (SOX9-AS1), transcript variant 1, long non-coding RNA [NR_103738]	4.10558	8.0507	54.7595	5.37e-12	1.41e-09	18.422	4.23372
A_33_P3228450	FXYD3	FXYD domain containing ion transport regulator 3	Homo sapiens FXYD domain containing ion transport regulator 3 (FXYD3), transcript variant 3, mRNA [NM_001136007]	3.4182	12.4816	54.5758	5.52e-12	1.45e-09	18.3951	3.40008
A_23_P101351	ZNF426	zinc finger protein 426	Homo sapiens zinc finger protein 426 (ZNF426), transcript variant 1, mRNA [NM_024106]	4.07797	8.49193	54.5288	5.56e-12	1.45e-09	18.3882	3.81963
A_23_P69437	YEATS2	YEATS domain containing 2	Homo sapiens YEATS domain containing 2 (YEATS2), transcript variant 3, mRNA [NM_018023]	4.20048	13.0508	54.5174	5.57e-12	1.45e-09	18.3865	4.32974
A_33_P3277447	SLC26A2	solute carrier family 26 member 2	Homo sapiens solute carrier family 26 member 2 (SLC26A2), mRNA [NM_000112]	-4.65938	10.6864	-54.3933	5.68e-12	1.47e-09	18.3682	-4.678
A_33_P3379406	GREB1	growth regulating estrogen receptor binding 1	growth regulating estrogen receptor binding 1 [Source:HGNC Symbol;Acc:HGNC:24885] [ENST00000389825]	-3.7378	10.0407	-54.313	5.75e-12	1.48e-09	18.3563	-3.72065
A_23_P122906	AUTS2	AUTS2, activator of transcription and developmental regulator	Homo sapiens AUTS2, activator of transcription and developmental regulator (AUTS2), transcript variant 1, mRNA [NM_015570]	5.44258	11.2693	54.2204	5.83e-12	1.49e-09	18.3427	5.55992
A_33_P3411628	CDKN2A	cyclin dependent kinase inhibitor 2A	Homo sapiens cyclin dependent kinase inhibitor 2A (CDKN2A), transcript variant 6, mRNA [NM_001363763]	5.45874	8.95169	54.1398	5.9e-12	1.5e-09	18.3307	5.3105
A_24_P226069	FGFBP2	fibroblast growth factor binding protein 2	Homo sapiens fibroblast growth factor binding protein 2 (FGFBP2), mRNA [NM_031950]	-3.60898	8.14133	-54.1228	5.92e-12	1.5e-09	18.3282	-3.71783
A_33_P3248354	OLFM1	olfactomedin 1	Homo sapiens olfactomedin 1 (OLFM1), transcript variant 2, mRNA [NM_006334]	-3.94546	8.20164	-54.0891	5.95e-12	1.5e-09	18.3232	-3.92733
A_23_P167389	ARAP3	ArfGAP with RhoGAP domain, ankyrin repeat and PH domain 3	Homo sapiens ArfGAP with RhoGAP domain, ankyrin repeat and PH domain 3 (ARAP3), mRNA [NM_022481]	3.67346	8.54379	54.0846	5.95e-12	1.5e-09	18.3225	3.6317
A_33_P3402304	ZBTB7C	zinc finger and BTB domain containing 7C	Homo sapiens zinc finger and BTB domain containing 7C (ZBTB7C), transcript variant 1, mRNA [NM_001318841]	4.61011	8.78901	53.9654	6.06e-12	1.52e-09	18.3048	4.68414
A_23_P252062	PPARG	peroxisome proliferator activated receptor gamma	Homo sapiens peroxisome proliferator activated receptor gamma (PPARG), transcript variant 3, mRNA [NM_138711]	3.98768	8.2932	53.8713	6.15e-12	1.54e-09	18.2907	3.81129
A_23_P136683	HLA-DQB1	major histocompatibility complex, class II, DQ beta 1	Homo sapiens major histocompatibility complex, class II, DQ beta 1 (HLA-DQB1), transcript variant 2, mRNA [NM_001243961]	-3.63635	8.24252	-53.82	6.2e-12	1.54e-09	18.2831	-3.73014
A_23_P18684	CLGN	calmegin	Homo sapiens calmegin (CLGN), transcript variant 1, mRNA [NM_004362]	3.60452	9.63926	53.7274	6.29e-12	1.56e-09	18.2692	3.60915
A_23_P67785	SPAG16	sperm associated antigen 16	Homo sapiens sperm associated antigen 16 (SPAG16), transcript variant 2, mRNA [NM_001025436]	3.73863	7.79045	53.5857	6.43e-12	1.59e-09	18.2479	3.52645
A_33_P3316786	DACH1	dachshund family transcription factor 1	Homo sapiens dachshund family transcription factor 1 (DACH1), transcript variant 1, mRNA [NM_080759]	4.86918	8.94952	53.5504	6.47e-12	1.59e-09	18.2426	4.15698
A_24_P49267	AZGP1P1	alpha-2-glycoprotein 1, zinc-binding pseudogene 1	alpha-2-glycoprotein 1, zinc-binding pseudogene 1 [Source:HGNC Symbol;Acc:HGNC:911] [ENST00000411909]	6.19084	9.24579	53.1956	6.84e-12	1.67e-09	18.189	5.98835
A_23_P215525	OSBPL3	oxysterol binding protein like 3	Homo sapiens oxysterol binding protein like 3 (OSBPL3), transcript variant 1, mRNA [NM_015550]	5.18908	8.6926	53.1207	6.92e-12	1.68e-09	18.1776	4.99712
A_33_P3307363	ADGRL2	adhesion G protein-coupled receptor L2	Homo sapiens adhesion G protein-coupled receptor L2 (ADGRL2), transcript variant 6, mRNA [NM_001350698]	4.44942	8.28025	53.0683	6.98e-12	1.69e-09	18.1696	4.72657
A_33_P3305758	CAPG	capping actin protein, gelsolin like	Homo sapiens capping actin protein, gelsolin like (CAPG), transcript variant 6, mRNA [NM_001320734]	3.80647	10.7876	52.8683	7.2e-12	1.73e-09	18.1391	3.86661
A_23_P41789	SLC27A6	solute carrier family 27 member 6	Homo sapiens solute carrier family 27 member 6 (SLC27A6), transcript variant 2, mRNA [NM_001017372]	-3.96806	8.12258	-52.8467	7.22e-12	1.73e-09	18.1358	-3.83563
A_33_P3228862	LRRC69	leucine rich repeat containing 69	Homo sapiens leucine rich repeat containing 69 (LRRC69), transcript variant 1, mRNA [NM_001129890]	-3.54514	8.10381	-52.8311	7.24e-12	1.73e-09	18.1334	-3.48182
A_23_P116414	PLA2G16	phospholipase A2 group XVI	Homo sapiens phospholipase A2 group XVI (PLA2G16), transcript variant 1, mRNA [NM_007069]	3.74919	13.6554	52.8099	7.27e-12	1.73e-09	18.1302	3.69587
A_21_P0007914	TUSC8	tumor suppressor candidate 8	Homo sapiens tumor suppressor candidate 8 (TUSC8), long non-coding RNA [NR_104174]	5.08265	8.61603	52.7391	7.35e-12	1.74e-09	18.1193	4.96407
A_24_P271696	XAGE1A	X antigen family member 1A	Homo sapiens X antigen family member 1A (XAGE1A), transcript variant a, mRNA [NM_001097594]	-6.65456	9.52795	-52.7383	7.35e-12	1.74e-09	18.1192	-6.68377
A_33_P3227457	PARD6B	par-6 family cell polarity regulator beta	par-6 family cell polarity regulator beta [Source:HGNC Symbol;Acc:HGNC:16245] [ENST00000396039]	-4.03809	9.39849	-52.6484	7.45e-12	1.75e-09	18.1054	-3.98283
A_23_P34142	TCEAL9	transcription elongation factor A like 9	Homo sapiens transcription elongation factor A like 9 (TCEAL9), transcript variant 1, mRNA [NM_016303]	4.50233	8.33006	52.6427	7.46e-12	1.75e-09	18.1045	4.51105
A_24_P412156	CXCL12	C-X-C motif chemokine ligand 12	Homo sapiens C-X-C motif chemokine ligand 12 (CXCL12), transcript variant 2, mRNA [NM_000609]	-3.44486	7.67402	-52.463	7.68e-12	1.79e-09	18.0768	-3.41427
A_32_P205637	PARD6B	par-6 family cell polarity regulator beta	Homo sapiens par-6 family cell polarity regulator beta (PARD6B), mRNA [NM_032521]	-5.20724	12.2018	-52.3214	7.85e-12	1.83e-09	18.0549	-5.05039
A_21_P0000044	STEAP1B	STEAP family member 1B	Homo sapiens STEAP family member 1B (STEAP1B), transcript variant 1, mRNA [NM_001164460]	4.27393	8.24237	52.0041	8.26e-12	1.92e-09	18.0055	4.24677
A_23_P345081	ZNF655	zinc finger protein 655	Homo sapiens zinc finger protein 655 (ZNF655), transcript variant 7, mRNA [NM_001083956]	3.97426	8.23326	51.9444	8.34e-12	1.93e-09	17.9962	4.11583
A_23_P10559	AATK	apoptosis associated tyrosine kinase	Homo sapiens apoptosis associated tyrosine kinase (AATK), transcript variant 1, mRNA [NM_001080395]	-3.39834	10.0022	-51.8555	8.46e-12	1.95e-09	17.9823	-3.35237
A_32_P171061	ASCL2	achaete-scute family bHLH transcription factor 2	Homo sapiens achaete-scute family bHLH transcription factor 2 (ASCL2), mRNA [NM_005170]	-3.35337	11.0419	-51.7819	8.56e-12	1.96e-09	17.9707	-3.51415
A_24_P240259	LRRC31	leucine rich repeat containing 31	Homo sapiens leucine rich repeat containing 31 (LRRC31), transcript variant 1, mRNA [NM_024727]	6.39784	9.4224	51.7461	8.61e-12	1.97e-09	17.9651	6.47682
A_33_P3619171	PMAIP1	phorbol-12-myristate-13-acetate-induced protein 1	Homo sapiens phorbol-12-myristate-13-acetate-induced protein 1 (PMAIP1), mRNA [NM_021127]	-3.43067	7.86217	-51.6926	8.69e-12	1.97e-09	17.9567	-3.28415
A_21_P0008873	TP53TG3D	TP53 target 3D	Homo sapiens TP53 target 3D (TP53TG3D), transcript variant 1, mRNA [NM_001243722]	-3.80837	7.89435	-51.5916	8.83e-12	1.99e-09	17.9408	-3.88687
A_23_P15844	BRIP1	BRCA1 interacting protein C-terminal helicase 1	Homo sapiens BRCA1 interacting protein C-terminal helicase 1 (BRIP1), mRNA [NM_032043]	-3.59693	8.8926	-51.5822	8.84e-12	1.99e-09	17.9393	-3.55161
A_22_P00008012	SEMA3B-AS1	SEMA3B antisense RNA 1 (head to head)	Homo sapiens SEMA3B antisense RNA 1 (head to head) (SEMA3B-AS1), long non-coding RNA [NR_110702]	-3.88042	8.3185	-51.5282	8.92e-12	2e-09	17.9307	-3.86482
A_24_P156113	EHD2	EH domain containing 2	Homo sapiens EH domain containing 2 (EHD2), mRNA [NM_014601]	-3.79945	8.72367	-51.3487	9.18e-12	2.06e-09	17.9023	-3.7673
A_33_P3412087	CCDC170	coiled-coil domain containing 170	Homo sapiens coiled-coil domain containing 170 (CCDC170), mRNA [NM_025059]	-4.71363	8.69646	-51.2583	9.32e-12	2.08e-09	17.888	-4.48917
A_23_P139500	BHLHE41	basic helix-loop-helix family member e41	Homo sapiens basic helix-loop-helix family member e41 (BHLHE41), mRNA [NM_030762]	5.37086	8.87578	51.1222	9.53e-12	2.11e-09	17.8663	5.66069
A_23_P109072	SALL4	spalt like transcription factor 4	Homo sapiens spalt like transcription factor 4 (SALL4), transcript variant 1, mRNA [NM_020436]	-4.14353	8.33014	-51.122	9.53e-12	2.11e-09	17.8662	-4.11894
A_24_P921366	CALD1	caldesmon 1	Homo sapiens caldesmon 1 (CALD1), transcript variant 1, mRNA [NM_033138]	5.43313	10.7226	51.0903	9.58e-12	2.11e-09	17.8612	5.41676
A_23_P207014	RAD51C	RAD51 paralog C	Homo sapiens RAD51 paralog C (RAD51C), transcript variant 2, mRNA [NM_002876]	-3.66467	12.9681	-51.0118	9.7e-12	2.13e-09	17.8486	-3.73501
A_23_P128323	SCNN1A	sodium channel epithelial 1 alpha subunit	Homo sapiens sodium channel epithelial 1 alpha subunit (SCNN1A), transcript variant 1, mRNA [NM_001038]	3.7781	9.57983	50.8824	9.91e-12	2.17e-09	17.8279	3.63421
A_24_P810290	PLPP4	phospholipid phosphatase 4	Homo sapiens phospholipid phosphatase 4 (PLPP4), transcript variant 1, mRNA [NM_001030059]	3.90354	8.05065	50.8384	9.98e-12	2.18e-09	17.8208	3.74049
A_21_P0014693	lnc-PRR11-1	lnc-PRR11-1:1	Homo sapiens cDNA clone IMAGE:3350145, **** WARNING: chimeric clone ****. [BC011742]	-3.95027	8.66315	-50.7625	1.01e-11	2.19e-09	17.8086	-3.98498
A_23_P71530	TNFRSF11B	TNF receptor superfamily member 11b	Homo sapiens TNF receptor superfamily member 11b (TNFRSF11B), mRNA [NM_002546]	-3.63842	8.05019	-50.7252	1.02e-11	2.2e-09	17.8026	-3.75409
A_21_P0006647	0	0	novel transcript [ENST00000418270]	-3.45176	7.91251	-50.6478	1.03e-11	2.22e-09	17.7901	-3.50513
A_23_P60990	MAB21L4	mab-21 like 4	Homo sapiens mab-21 like 4 (MAB21L4), transcript variant 2, mRNA [NM_024861]	5.03728	8.70096	50.4927	1.06e-11	2.27e-09	17.7651	5.19812
A_32_P80245	ZFP57	ZFP57 zinc finger protein	ZFP57 zinc finger protein [Source:HGNC Symbol;Acc:HGNC:18791] [ENST00000376881]	3.83113	8.4273	50.446	1.06e-11	2.28e-09	17.7575	2.7833
A_23_P22660	CYSLTR1	cysteinyl leukotriene receptor 1	Homo sapiens cysteinyl leukotriene receptor 1 (CYSLTR1), transcript variant 3, mRNA [NM_006639]	4.79493	8.97857	50.3377	1.08e-11	2.31e-09	17.7399	4.70053
A_33_P3387365	PXMP4	peroxisomal membrane protein 4	Homo sapiens peroxisomal membrane protein 4 (PXMP4), transcript variant 1, mRNA [NM_007238]	3.73534	9.84354	50.311	1.09e-11	2.31e-09	17.7355	3.8175
A_21_P0002733	LINC01980	long intergenic non-protein coding RNA 1980	Homo sapiens long intergenic non-protein coding RNA 1980 (LINC01980), long non-coding RNA [NR_146630]	-3.01218	7.7117	-50.2226	1.11e-11	2.33e-09	17.7211	-3.11634
A_24_P453497	RBM20	RNA binding motif protein 20	Homo sapiens RNA binding motif protein 20 (RBM20), mRNA [NM_001134363]	4.93594	8.67302	50.182	1.11e-11	2.33e-09	17.7145	4.84646
A_24_P79054	TGFB1	transforming growth factor beta 1	Homo sapiens transforming growth factor beta 1 (TGFB1), mRNA [NM_000660]	-3.40407	8.48146	-50.1741	1.11e-11	2.33e-09	17.7132	-3.19686
A_22_P00021161	lnc-MYBBP1A-2	lnc-MYBBP1A-2:1	Homo sapiens cDNA FLJ36551 fis, clone TRACH2008127. [AK093870]	4.67451	8.50044	50.168	1.12e-11	2.33e-09	17.7122	4.80482
A_32_P14762	OOEP	oocyte expressed protein	Homo sapiens oocyte expressed protein (OOEP), mRNA [NM_001080507]	-3.61134	7.8527	-50.1018	1.13e-11	2.35e-09	17.7014	-3.80207
A_33_P3249872	FBLN1	fibulin 1	Homo sapiens fibulin 1 (FBLN1), transcript variant C, mRNA [NM_001996]	5.44124	10.0918	49.9848	1.15e-11	2.39e-09	17.6822	5.54286
A_22_P00009680	LNCAROD	lncRNA activating regulator of DKK1	Homo sapiens lncRNA activating regulator of DKK1 (LNCAROD), transcript variant 1, long non-coding RNA [NR_120641]	-4.04363	8.61229	-49.973	1.15e-11	2.39e-09	17.6803	-4.22268
A_33_P3356462	C2CD4A	C2 calcium dependent domain containing 4A	Homo sapiens C2 calcium dependent domain containing 4A (C2CD4A), mRNA [NM_207322]	4.56574	9.16586	49.9131	1.16e-11	2.4e-09	17.6705	4.81055
A_23_P256312	MST1R	macrophage stimulating 1 receptor	Homo sapiens macrophage stimulating 1 receptor (MST1R), transcript variant 1, mRNA [NM_002447]	3.67022	9.47656	49.907	1.16e-11	2.4e-09	17.6695	3.76855
A_23_P113613	CDCP1	CUB domain containing protein 1	Homo sapiens CUB domain containing protein 1 (CDCP1), transcript variant 1, mRNA [NM_022842]	4.08968	8.08397	49.6078	1.22e-11	2.51e-09	17.6201	4.11549
A_33_P3784253	PAK1	p21 (RAC1) activated kinase 1	Homo sapiens p21 (RAC1) activated kinase 1 (PAK1), transcript variant 1, mRNA [NM_001128620]	3.63585	9.92638	49.5806	1.23e-11	2.51e-09	17.6156	3.60385
A_33_P3330643	KIF6	kinesin family member 6	Homo sapiens kinesin family member 6 (KIF6), transcript variant 5, mRNA [NM_001351566]	-4.20967	8.29794	-49.5479	1.24e-11	2.52e-09	17.6102	-4.12381
A_33_P3317825	NRAS	NRAS proto-oncogene, GTPase	Homo sapiens NRAS proto-oncogene, GTPase (NRAS), mRNA [NM_002524]	-3.39764	9.83456	-49.5158	1.24e-11	2.52e-09	17.6048	-3.27555
A_23_P45025	MAPK10	mitogen-activated protein kinase 10	Homo sapiens mitogen-activated protein kinase 10 (MAPK10), transcript variant 3, mRNA [NM_138980]	3.073	7.64795	49.489	1.25e-11	2.52e-09	17.6004	3.07194
A_33_P3339825	EMC10	ER membrane protein complex subunit 10	Homo sapiens ER membrane protein complex subunit 10 (EMC10), transcript variant 2, mRNA [NM_206538]	3.159	7.89754	49.4773	1.25e-11	2.52e-09	17.5984	3.06202
A_23_P139198	LGALS12	galectin 12	Homo sapiens galectin 12 (LGALS12), transcript variant 2, mRNA [NM_033101]	6.92479	9.82521	49.435	1.26e-11	2.52e-09	17.5914	6.43922
A_23_P300150	NFATC1	nuclear factor of activated T cells 1	Homo sapiens nuclear factor of activated T cells 1 (NFATC1), transcript variant 3, mRNA [NM_172387]	-3.80611	8.02322	-49.4318	1.26e-11	2.52e-09	17.5909	-3.82632
A_32_P192692	KCNMA1	potassium calcium-activated channel subfamily M alpha 1	Homo sapiens potassium calcium-activated channel subfamily M alpha 1 (KCNMA1), transcript variant 1, mRNA [NM_001014797]	3.50309	8.17282	49.3473	1.28e-11	2.55e-09	17.5768	3.43221
A_23_P105012	HRASLS2	HRAS like suppressor 2	Homo sapiens HRAS like suppressor 2 (HRASLS2), mRNA [NM_017878]	4.9683	10.1712	49.194	1.31e-11	2.61e-09	17.5512	4.94277
A_21_P0010818	LINC00993	long intergenic non-protein coding RNA 993	Homo sapiens long intergenic non-protein coding RNA 993 (LINC00993), long non-coding RNA [NR_104061]	5.22877	8.59903	49.0917	1.34e-11	2.63e-09	17.5341	5.1052
A_23_P343963	FAM83F	family with sequence similarity 83 member F	Homo sapiens family with sequence similarity 83 member F (FAM83F), mRNA [NM_138435]	4.3421	8.42151	49.0914	1.34e-11	2.63e-09	17.534	4.34095
A_23_P64372	TCN1	transcobalamin 1	Homo sapiens transcobalamin 1 (TCN1), mRNA [NM_001062]	-3.45573	7.9552	-49.0704	1.34e-11	2.63e-09	17.5305	-3.50058
A_33_P3378126	FBXO32	F-box protein 32	Homo sapiens F-box protein 32 (FBXO32), transcript variant 1, mRNA [NM_058229]	5.09099	9.88399	49.0677	1.34e-11	2.63e-09	17.53	4.99703
A_23_P79217	LCT	lactase	Homo sapiens lactase (LCT), mRNA [NM_002299]	3.77304	8.22307	49.0208	1.35e-11	2.64e-09	17.5221	3.51979
A_23_P159775	GABRE	gamma-aminobutyric acid type A receptor epsilon subunit	Homo sapiens gamma-aminobutyric acid type A receptor epsilon subunit (GABRE), mRNA [NM_004961]	6.25787	10.0703	48.9802	1.36e-11	2.65e-09	17.5153	6.28163
A_23_P23611	AMY1C	amylase, alpha 1C (salivary)	Homo sapiens amylase, alpha 1C (salivary) (AMY1C), transcript variant 1, mRNA [NM_001008219]	4.149	8.40121	48.944	1.37e-11	2.66e-09	17.5092	4.0445
A_23_P44724	CSRP2	cysteine and glycine rich protein 2	Homo sapiens cysteine and glycine rich protein 2 (CSRP2), transcript variant 1, mRNA [NM_001321]	3.02953	12.6216	48.808	1.4e-11	2.71e-09	17.4863	3.04998
A_24_P80204	MALL	mal, T cell differentiation protein like	Homo sapiens mal, T cell differentiation protein like (MALL), mRNA [NM_005434]	4.1101	8.72689	48.7512	1.42e-11	2.73e-09	17.4767	3.812
A_22_P00021205	HAGLROS	HAGLR opposite strand lncRNA	Homo sapiens HAGLR opposite strand lncRNA (HAGLROS), long non-coding RNA [NR_110457]	-4.02557	8.06645	-48.5484	1.47e-11	2.81e-09	17.4423	-4.0544
A_32_P117354	LIMCH1	LIM and calponin homology domains 1	Homo sapiens LIM and calponin homology domains 1 (LIMCH1), transcript variant 1, mRNA [NM_014988]	5.96903	9.33206	48.5382	1.47e-11	2.81e-09	17.4406	5.91432
A_23_P23996	MAT1A	methionine adenosyltransferase 1A	Homo sapiens methionine adenosyltransferase 1A (MAT1A), mRNA [NM_000429]	-3.86763	8.33081	-48.528	1.47e-11	2.81e-09	17.4388	-3.68251
A_32_P194072	TECPR1	tectonin beta-propeller repeat containing 1	Homo sapiens tectonin beta-propeller repeat containing 1 (TECPR1), mRNA [NM_015395]	3.31135	10.7692	48.512	1.48e-11	2.81e-09	17.4361	3.2397
A_23_P153853	ECH1	enoyl-CoA hydratase 1	Homo sapiens enoyl-CoA hydratase 1 (ECH1), mRNA [NM_001398]	2.92877	12.8093	48.4781	1.48e-11	2.81e-09	17.4303	2.88893
A_33_P3327956	ZNF605	zinc finger protein 605	Homo sapiens zinc finger protein 605 (ZNF605), transcript variant 1, mRNA [NM_183238]	3.67479	9.22358	48.4204	1.5e-11	2.83e-09	17.4205	3.68906
A_23_P259071	AREG	amphiregulin	Homo sapiens amphiregulin (AREG), mRNA [NM_001657]	-5.40646	12.2862	-48.392	1.51e-11	2.83e-09	17.4156	-5.37521
A_33_P3408953	GGTLC3	gamma-glutamyltransferase light chain family member 3	Homo sapiens gamma-glutamyltransferase light chain family member 3 (GGTLC3), mRNA [NM_001355479]	3.95518	10.9079	48.3801	1.51e-11	2.83e-09	17.4136	3.85331
A_24_P45005	NPEPL1	aminopeptidase like 1	Homo sapiens aminopeptidase like 1 (NPEPL1), transcript variant 1, mRNA [NM_024663]	-3.19058	12.6725	-48.3743	1.51e-11	2.83e-09	17.4126	-3.21687
A_23_P110412	TMEM150C	transmembrane protein 150C	Homo sapiens transmembrane protein 150C (TMEM150C), transcript variant 2, mRNA [NM_001353454]	-3.19968	7.73875	-48.3495	1.52e-11	2.83e-09	17.4084	-3.2346
A_21_P0004928	LOC107986639	uncharacterized LOC107986639	PREDICTED: Homo sapiens uncharacterized LOC107986639 (LOC107986639), transcript variant X1, ncRNA [XR_001744317]	3.57821	8.10669	48.3284	1.52e-11	2.83e-09	17.4048	3.56579
A_33_P3407299	ANP32E	acidic nuclear phosphoprotein 32 family member E	Homo sapiens acidic nuclear phosphoprotein 32 family member E (ANP32E), transcript variant 1, mRNA [NM_030920]	-5.27366	8.73617	-48.3217	1.53e-11	2.83e-09	17.4036	-5.23054
A_23_P167812	RBM24	RNA binding motif protein 24	Homo sapiens RNA binding motif protein 24 (RBM24), transcript variant 2, mRNA [NM_153020]	-3.65972	7.7681	-48.2856	1.53e-11	2.84e-09	17.3974	-3.82165
A_22_P00010760	NKD1	naked cuticle homolog 1	naked cuticle homolog 1 [Source:HGNC Symbol;Acc:HGNC:17045] [ENST00000268459]	4.56031	9.00602	48.2672	1.54e-11	2.84e-09	17.3943	4.6326
A_23_P218770	RAC2	Rac family small GTPase 2	Homo sapiens Rac family small GTPase 2 (RAC2), mRNA [NM_002872]	3.64389	9.92442	48.2492	1.54e-11	2.84e-09	17.3912	3.5913
A_23_P303810	CRYBG3	crystallin beta-gamma domain containing 3	Homo sapiens crystallin beta-gamma domain containing 3 (CRYBG3), mRNA [NM_153605]	3.64488	7.83776	48.0742	1.59e-11	2.91e-09	17.3612	3.82971
A_33_P3385775	ZNF703	zinc finger protein 703	Homo sapiens zinc finger protein 703 (ZNF703), mRNA [NM_025069]	-2.98933	9.06699	-48.0717	1.59e-11	2.91e-09	17.3607	-2.90313
A_24_P386746	RBP5	retinol binding protein 5	Homo sapiens retinol binding protein 5 (RBP5), transcript variant 1, mRNA [NM_031491]	4.15701	8.57001	48.0336	1.6e-11	2.92e-09	17.3542	3.93759
A_23_P154065	TUBA4A	tubulin alpha 4a	Homo sapiens tubulin alpha 4a (TUBA4A), transcript variant 1, mRNA [NM_006000]	3.22036	11.0495	47.9649	1.62e-11	2.94e-09	17.3423	3.21583
A_22_P00005924	HOXA10-AS	HOXA10 antisense RNA	Homo sapiens HOXA10 antisense RNA (HOXA10-AS), long non-coding RNA [NR_046609]	3.90436	8.60924	47.858	1.65e-11	2.99e-09	17.3238	3.82916
A_23_P123454	NUDT18	nudix hydrolase 18	Homo sapiens nudix hydrolase 18 (NUDT18), mRNA [NM_024815]	-2.9154	8.74018	-47.8234	1.66e-11	2.99e-09	17.3178	-3.04442
A_23_P207058	SOCS3	suppressor of cytokine signaling 3	Homo sapiens suppressor of cytokine signaling 3 (SOCS3), mRNA [NM_003955]	-3.11045	8.19963	-47.813	1.67e-11	2.99e-09	17.316	-3.0401
A_24_P937405	PRSS23	serine protease 23	Homo sapiens serine protease 23 (PRSS23), transcript variant 1, mRNA [NM_007173]	-3.39149	8.08042	-47.7878	1.67e-11	3e-09	17.3117	-3.34212
A_33_P3262665	MAP7D3	MAP7 domain containing 3	Homo sapiens MAP7 domain containing 3 (MAP7D3), transcript variant 1, mRNA [NM_024597]	-3.6146	7.70408	-47.6155	1.72e-11	3.08e-09	17.2817	-3.6897
A_33_P3389634	CAPG	capping actin protein, gelsolin like	Homo sapiens capping actin protein, gelsolin like (CAPG), transcript variant 1, mRNA [NM_001747]	3.97329	12.3164	47.6001	1.73e-11	3.08e-09	17.279	3.89775
A_22_P00019144	LINC01875	long intergenic non-protein coding RNA 1875	Homo sapiens long intergenic non-protein coding RNA 1875 (LINC01875), long non-coding RNA [NR_146470]	4	8.86185	47.5676	1.74e-11	3.09e-09	17.2734	3.78604
A_33_P3269723	ZSWIM7	zinc finger SWIM-type containing 7	Homo sapiens zinc finger SWIM-type containing 7 (ZSWIM7), transcript variant 1, mRNA [NM_001042697]	-2.93154	9.90636	-47.4693	1.77e-11	3.13e-09	17.2562	-2.86158
A_23_P63190	NRAS	NRAS proto-oncogene, GTPase	Homo sapiens NRAS proto-oncogene, GTPase (NRAS), mRNA [NM_002524]	-3.52839	11.2138	-47.4186	1.79e-11	3.15e-09	17.2473	-3.53308
A_33_P3691916	FAM13A	family with sequence similarity 13 member A	Homo sapiens family with sequence similarity 13 member A (FAM13A), transcript variant 1, mRNA [NM_014883]	3.83171	8.60466	47.2892	1.83e-11	3.21e-09	17.2247	3.70026
A_33_P3276703	VGF	VGF nerve growth factor inducible	Homo sapiens VGF nerve growth factor inducible (VGF), mRNA [NM_003378]	-4.21626	11.3494	-47.2425	1.84e-11	3.23e-09	17.2165	-4.34022
A_24_P229884	SMIM22	small integral membrane protein 22	Homo sapiens small integral membrane protein 22 (SMIM22), transcript variant 1, mRNA [NM_001253790]	3.6125	11.0317	47.2203	1.85e-11	3.23e-09	17.2126	3.47007
A_23_P257043	GEM	GTP binding protein overexpressed in skeletal muscle	Homo sapiens GTP binding protein overexpressed in skeletal muscle (GEM), transcript variant 1, mRNA [NM_005261]	-3.05579	7.74936	-47.1528	1.87e-11	3.26e-09	17.2007	-3.36983
A_21_P0013462	LINC01006	long intergenic non-protein coding RNA 1006	long intergenic non-protein coding RNA 1006 [Source:HGNC Symbol;Acc:HGNC:48971] [ENST00000418309]	-3.33473	7.86056	-47.0765	1.9e-11	3.29e-09	17.1872	-3.39671
A_33_P3219596	MIR9-3HG	MIR9-3 host gene	Homo sapiens MIR9-3 host gene (MIR9-3HG), transcript variant 1, long non-coding RNA [NR_133001]	-2.82938	9.81519	-46.9062	1.95e-11	3.38e-09	17.1571	-2.80002
A_23_P518	VTCN1	V-set domain containing T cell activation inhibitor 1	Homo sapiens V-set domain containing T cell activation inhibitor 1 (VTCN1), transcript variant 1, mRNA [NM_024626]	5.96628	10.3327	46.8972	1.96e-11	3.38e-09	17.1555	5.88161
A_33_P3265016	PEX6	peroxisomal biogenesis factor 6	Homo sapiens peroxisomal biogenesis factor 6 (PEX6), transcript variant 1, mRNA [NM_000287]	3.69086	10.1802	46.8723	1.97e-11	3.38e-09	17.1511	3.45126
A_23_P314101	SUSD2	sushi domain containing 2	Homo sapiens sushi domain containing 2 (SUSD2), mRNA [NM_019601]	4.98393	13.0603	46.8699	1.97e-11	3.38e-09	17.1506	4.99374
A_23_P40174	MMP9	matrix metallopeptidase 9	Homo sapiens matrix metallopeptidase 9 (MMP9), mRNA [NM_004994]	-2.84564	8.70869	-46.8397	1.98e-11	3.38e-09	17.1453	-2.90415
A_23_P57110	SLC52A3	solute carrier family 52 member 3	Homo sapiens solute carrier family 52 member 3 (SLC52A3), mRNA [NM_033409]	2.8792	8.21364	46.8261	1.98e-11	3.38e-09	17.1429	2.89327
A_33_P3295358	ANGPTL4	angiopoietin like 4	Homo sapiens angiopoietin like 4 (ANGPTL4), transcript variant 1, mRNA [NM_139314]	5.11886	11.1972	46.7822	2e-11	3.4e-09	17.135	5.07545
A_33_P3406661	TMEM63C	transmembrane protein 63C	Homo sapiens transmembrane protein 63C (TMEM63C), mRNA [NM_020431]	3.59308	10.3926	46.6069	2.06e-11	3.5e-09	17.1038	3.57939
A_23_P9415	ACO1	aconitase 1	Homo sapiens aconitase 1 (ACO1), transcript variant 2, mRNA [NM_002197]	3.05533	9.01771	46.5161	2.1e-11	3.55e-09	17.0875	3.07608
A_21_P0010491	LINC01670	long intergenic non-protein coding RNA 1670	long intergenic non-protein coding RNA 1670 [Source:HGNC Symbol;Acc:HGNC:52458] [ENST00000623227]	-2.77883	10.7481	-46.3815	2.15e-11	3.62e-09	17.0634	-2.72388
A_23_P35456	SH3PXD2A	SH3 and PX domains 2A	Homo sapiens SH3 and PX domains 2A (SH3PXD2A), transcript variant 1, mRNA [NM_014631]	4.29818	8.55819	46.3658	2.15e-11	3.62e-09	17.0606	4.2649
A_23_P202810	OVOL1	ovo like transcriptional repressor 1	Homo sapiens ovo like transcriptional repressor 1 (OVOL1), mRNA [NM_004561]	-3.51847	10.2552	-46.3493	2.16e-11	3.62e-09	17.0576	-3.64035
A_24_P333532	LINC00589	long intergenic non-protein coding RNA 589	Homo sapiens long intergenic non-protein coding RNA 589 (LINC00589), long non-coding RNA [NR_026765]	3.62187	7.9445	46.3225	2.17e-11	3.63e-09	17.0528	3.46844
A_23_P24926	FNTA	farnesyltransferase, CAAX box, alpha	Homo sapiens farnesyltransferase, CAAX box, alpha (FNTA), transcript variant 1, mRNA [NM_002027]	2.97223	12.2842	46.2414	2.2e-11	3.67e-09	17.0381	2.96322
A_23_P1043	INAVA	innate immunity activator	Homo sapiens innate immunity activator (INAVA), transcript variant 1, mRNA [NM_018265]	3.44682	8.19709	46.1973	2.22e-11	3.68e-09	17.0302	3.18359
A_19_P00318600	LOC648987	uncharacterized LOC648987	Homo sapiens uncharacterized LOC648987 (LOC648987), transcript variant 1, long non-coding RNA [NR_034085]	-3.25989	8.34537	-46.1939	2.22e-11	3.68e-09	17.0296	-3.39925
A_32_P178945	YOD1	YOD1 deubiquitinase	Homo sapiens YOD1 deubiquitinase (YOD1), transcript variant 1, mRNA [NM_018566]	3.02472	8.46983	46.1126	2.25e-11	3.73e-09	17.0149	3.14911
A_23_P321501	DHRS2	dehydrogenase/reductase 2	Homo sapiens dehydrogenase/reductase 2 (DHRS2), transcript variant 1, mRNA [NM_182908]	4.06403	12.2269	46.068	2.27e-11	3.75e-09	17.0068	4.04258
A_23_P215819	ZNF655	zinc finger protein 655	Homo sapiens zinc finger protein 655 (ZNF655), transcript variant 2, mRNA [NM_024061]	3.14415	7.56046	46.0377	2.28e-11	3.75e-09	17.0013	3.24231
A_33_P3253812	0	0	0	3.4761	8.13661	46.0358	2.29e-11	3.75e-09	17.001	3.66104
A_33_P3392391	CPT1C	carnitine palmitoyltransferase 1C	Homo sapiens carnitine palmitoyltransferase 1C (CPT1C), transcript variant 3, mRNA [NM_001199752]	-3.47247	8.57158	-46.0201	2.29e-11	3.75e-09	16.9981	-3.24787
A_24_P233786	FAM129A	family with sequence similarity 129 member A	Homo sapiens family with sequence similarity 129 member A (FAM129A), mRNA [NM_052966]	4.40527	8.57931	45.9919	2.3e-11	3.75e-09	16.993	4.39909
A_22_P00002654	PIK3CD-AS2	PIK3CD antisense RNA 2	Homo sapiens PIK3CD antisense RNA 2 (PIK3CD-AS2), transcript variant 2, long non-coding RNA [NR_126367]	3.76236	8.35971	45.9784	2.31e-11	3.75e-09	16.9905	3.62676
A_23_P149121	DIRAS3	DIRAS family GTPase 3	Homo sapiens DIRAS family GTPase 3 (DIRAS3), mRNA [NM_004675]	3.11861	7.50681	45.7971	2.39e-11	3.87e-09	16.9575	3.02483
A_23_P334173	LY75	lymphocyte antigen 75	Homo sapiens lymphocyte antigen 75 (LY75), mRNA [NM_002349]	3.27693	7.64356	45.7665	2.4e-11	3.88e-09	16.9519	3.11642
A_33_P3248794	NAB2	NGFI-A binding protein 2	Homo sapiens NGFI-A binding protein 2 (NAB2), transcript variant 1, mRNA [NM_005967]	-3.40629	12.6927	-45.7222	2.42e-11	3.9e-09	16.9438	-3.38732
A_23_P129085	SPESP1	sperm equatorial segment protein 1	Homo sapiens sperm equatorial segment protein 1 (SPESP1), mRNA [NM_145658]	-2.83176	7.59709	-45.675	2.44e-11	3.92e-09	16.9352	-2.96402
A_23_P202219	CALHM2	calcium homeostasis modulator family member 2	Homo sapiens calcium homeostasis modulator family member 2 (CALHM2), transcript variant 1, mRNA [NM_015916]	-4.16132	8.91648	-45.639	2.46e-11	3.94e-09	16.9286	-4.06832
A_23_P151506	PLEK2	pleckstrin 2	Homo sapiens pleckstrin 2 (PLEK2), mRNA [NM_016445]	-2.83952	10.3885	-45.5032	2.52e-11	4.02e-09	16.9037	-2.91221
A_21_P0001102	KAZN-AS1	KAZN antisense RNA 1	Homo sapiens KAZN antisense RNA 1 (KAZN-AS1), long non-coding RNA [NR_149058]	5.14518	8.79697	45.4981	2.52e-11	4.02e-09	16.9027	5.43567
A_23_P416813	ZFP82	ZFP82 zinc finger protein	Homo sapiens ZFP82 zinc finger protein (ZFP82), transcript variant 1, mRNA [NM_133466]	3.37653	7.58021	45.3933	2.57e-11	4.08e-09	16.8834	3.35114
A_24_P357709	VPS8	VPS8, CORVET complex subunit	Homo sapiens VPS8, CORVET complex subunit (VPS8), transcript variant 1, mRNA [NM_001009921]	2.68445	10.4169	45.389	2.57e-11	4.08e-09	16.8826	2.5847
A_23_P32577	DACH1	dachshund family transcription factor 1	Homo sapiens dachshund family transcription factor 1 (DACH1), transcript variant 1, mRNA [NM_080759]	4.4579	8.15896	45.3632	2.58e-11	4.09e-09	16.8779	4.5346
A_23_P166508	LINC01315	long intergenic non-protein coding RNA 1315	Homo sapiens long intergenic non-protein coding RNA 1315 (LINC01315), transcript variant 1, long non-coding RNA [NR_120595]	4.12427	10.988	45.2884	2.62e-11	4.13e-09	16.864	4.15686
A_22_P00013983	LINC02041	long intergenic non-protein coding RNA 2041	Homo sapiens long intergenic non-protein coding RNA 2041 (LINC02041), long non-coding RNA [NR_146716]	-2.91525	7.49839	-45.1859	2.67e-11	4.2e-09	16.845	-2.92175
A_23_P62932	ATP1B1	ATPase Na+/K+ transporting subunit beta 1	Homo sapiens ATPase Na+/K+ transporting subunit beta 1 (ATP1B1), mRNA [NM_001677]	3.32306	13.0977	45.1644	2.68e-11	4.2e-09	16.8411	3.31407
A_32_P46571	RHBDL2	rhomboid like 2	Homo sapiens rhomboid like 2 (RHBDL2), transcript variant 2, mRNA [NM_017821]	3.72362	7.91043	45.1229	2.7e-11	4.22e-09	16.8333	3.68484
A_33_P3338341	PRODH	proline dehydrogenase 1	Homo sapiens proline dehydrogenase 1 (PRODH), transcript variant 1, mRNA [NM_016335]	5.68544	10.0694	45.1186	2.7e-11	4.22e-09	16.8325	5.60752
A_23_P114883	FMOD	fibromodulin	Homo sapiens fibromodulin (FMOD), transcript variant 1, mRNA [NM_002023]	4.6527	8.53069	45.0596	2.73e-11	4.25e-09	16.8216	5.05921
A_23_P80648	MFN1	mitofusin 1	Homo sapiens mitofusin 1 (MFN1), mRNA [NM_033540]	2.76531	11.0934	44.9548	2.79e-11	4.32e-09	16.802	2.64879
A_21_P0005860	LOC102724858	uncharacterized LOC102724858	PREDICTED: Homo sapiens uncharacterized LOC102724858 (LOC102724858), transcript variant X3, ncRNA [XR_929062]	-2.97299	7.734	-44.9037	2.81e-11	4.35e-09	16.7925	-3.06308
A_32_P66035	TMEM86A	transmembrane protein 86A	Homo sapiens transmembrane protein 86A (TMEM86A), mRNA [NM_153347]	4.83084	8.79486	44.8878	2.82e-11	4.35e-09	16.7895	5.08982
A_32_P223173	0	0	MYO5B_HUMAN (Q9ULV0) Myosin-5B (Myosin Vb), partial (5%) [THC2650095]	3.16156	10.9117	44.8723	2.83e-11	4.35e-09	16.7866	3.14182
A_19_P00316758	MAP3K13	mitogen-activated protein kinase kinase kinase 13	Homo sapiens mitogen-activated protein kinase kinase kinase 13 (MAP3K13), transcript variant 4, non-coding RNA [NR_038322]	2.74245	13.0932	44.8616	2.83e-11	4.35e-09	16.7846	2.83682
A_23_P136246	COX7B2	cytochrome c oxidase subunit 7B2	Homo sapiens cytochrome c oxidase subunit 7B2 (COX7B2), mRNA [NM_130902]	-3.30576	8.38854	-44.8533	2.84e-11	4.35e-09	16.7831	-3.16163
A_24_P281036	LRRC31	leucine rich repeat containing 31	Homo sapiens leucine rich repeat containing 31 (LRRC31), transcript variant 1, mRNA [NM_024727]	4.02166	8.10413	44.8352	2.85e-11	4.35e-09	16.7797	4.06145
A_23_P141076	ABCC11	ATP binding cassette subfamily C member 11	Homo sapiens ATP binding cassette subfamily C member 11 (ABCC11), transcript variant 2, mRNA [NM_033151]	7.14906	10.0985	44.8011	2.87e-11	4.36e-09	16.7733	7.091
A_23_P216455	RLN2	relaxin 2	Homo sapiens relaxin 2 (RLN2), transcript variant 2, mRNA [NM_005059]	-3.02558	9.16721	-44.7958	2.87e-11	4.36e-09	16.7723	-2.99418
A_32_P27706	AGPS	alkylglycerone phosphate synthase	Homo sapiens alkylglycerone phosphate synthase (AGPS), mRNA [NM_003659]	3.01249	7.53639	44.7748	2.88e-11	4.37e-09	16.7684	3.12743
A_21_P0011784	0	0	novel transcript [ENST00000630794]	-2.78683	7.63615	-44.6232	2.96e-11	4.48e-09	16.7399	-2.67736
A_23_P41854	CARD6	caspase recruitment domain family member 6	Homo sapiens caspase recruitment domain family member 6 (CARD6), mRNA [NM_032587]	3.28447	7.91211	44.5686	2.99e-11	4.51e-09	16.7296	3.33222
A_24_P521994	KLHL24	kelch like family member 24	Homo sapiens kelch like family member 24 (KLHL24), transcript variant 7, mRNA [NM_017644]	4.1615	10.8897	44.5004	3.03e-11	4.55e-09	16.7167	4.14442
A_23_P77493	TUBB3	tubulin beta 3 class III	Homo sapiens tubulin beta 3 class III (TUBB3), transcript variant 1, mRNA [NM_006086]	-5.27511	9.67576	-44.4892	3.04e-11	4.55e-09	16.7146	-5.30996
A_33_P3397323	ZNF441	zinc finger protein 441	Homo sapiens zinc finger protein 441 (ZNF441), mRNA [NM_152355]	3.48561	7.72041	44.4875	3.04e-11	4.55e-09	16.7143	3.3252
A_32_P192376	ENPP1	ectonucleotide pyrophosphatase/phosphodiesterase 1	ectonucleotide pyrophosphatase/phosphodiesterase 1 [Source:HGNC Symbol;Acc:HGNC:3356] [ENST00000360971]	3.3298	8.69497	44.4606	3.06e-11	4.56e-09	16.7092	3.16242
A_23_P216094	ASPH	aspartate beta-hydroxylase	Homo sapiens aspartate beta-hydroxylase (ASPH), transcript variant 1, mRNA [NM_004318]	3.02394	8.30076	44.4068	3.09e-11	4.59e-09	16.699	3.08207
A_23_P137423	IGSF8	immunoglobulin superfamily member 8	Homo sapiens immunoglobulin superfamily member 8 (IGSF8), transcript variant 1, mRNA [NM_052868]	2.86086	9.61804	44.2971	3.15e-11	4.68e-09	16.6782	2.63639
A_33_P3287158	NLGN4X	neuroligin 4 X-linked	Homo sapiens neuroligin 4 X-linked (NLGN4X), transcript variant 3, mRNA [NM_001282145]	-3.12731	7.4737	-44.2621	3.17e-11	4.7e-09	16.6715	-2.85251
A_32_P27917	KIF26A	kinesin family member 26A	Homo sapiens kinesin family member 26A (KIF26A), mRNA [NM_015656]	-3.9521	9.22646	-44.2242	3.19e-11	4.72e-09	16.6644	-3.80169
A_33_P3221989	CACNB4	calcium voltage-gated channel auxiliary subunit beta 4	Homo sapiens calcium voltage-gated channel auxiliary subunit beta 4 (CACNB4), transcript variant 10, mRNA [NM_001330117]	3.58612	7.85687	44.2061	3.21e-11	4.72e-09	16.6609	3.54812
A_33_P3270104	CALHM4	calcium homeostasis modulator family member 4	Homo sapiens calcium homeostasis modulator family member 4 (CALHM4), transcript variant 1, mRNA [NM_001256887]	-3.3773	7.86352	-44.1849	3.22e-11	4.73e-09	16.6569	-3.54981
A_24_P305467	GATAD2A	GATA zinc finger domain containing 2A	Homo sapiens GATA zinc finger domain containing 2A (GATAD2A), transcript variant 1, mRNA [NM_001300946]	-2.80433	9.69115	-44.1618	3.23e-11	4.74e-09	16.6525	-2.73044
A_21_P0008670	MIR9-3HG	MIR9-3 host gene	Homo sapiens MIR9-3 host gene (MIR9-3HG), transcript variant 1, long non-coding RNA [NR_133001]	-3.27929	9.32531	-44.132	3.25e-11	4.75e-09	16.6468	-3.34519
A_24_P406601	OLFM1	olfactomedin 1	Homo sapiens olfactomedin 1 (OLFM1), transcript variant 1, mRNA [NM_014279]	-3.77725	7.83175	-43.9547	3.36e-11	4.9e-09	16.6129	-3.97192
A_23_P2181	CYB5R2	cytochrome b5 reductase 2	Homo sapiens cytochrome b5 reductase 2 (CYB5R2), transcript variant 2, mRNA [NM_016229]	6.36083	9.29862	43.8812	3.41e-11	4.96e-09	16.5988	6.43245
A_23_P146946	CST6	cystatin E/M	Homo sapiens cystatin E/M (CST6), mRNA [NM_001323]	5.98822	9.25595	43.8443	3.43e-11	4.98e-09	16.5917	6.04205
A_33_P3258061	PALM3	paralemmin 3	Homo sapiens paralemmin 3 (PALM3), mRNA [NM_001145028]	-4.05869	10.0358	-43.7238	3.51e-11	5.09e-09	16.5685	-4.07389
A_23_P397910	CBLC	Cbl proto-oncogene C	Homo sapiens Cbl proto-oncogene C (CBLC), transcript variant 1, mRNA [NM_012116]	4.33778	8.25597	43.6979	3.53e-11	5.1e-09	16.5635	4.08904
A_23_P211401	KREMEN1	kringle containing transmembrane protein 1	Homo sapiens kringle containing transmembrane protein 1 (KREMEN1), transcript variant 3, mRNA [NM_001039570]	2.86144	8.11064	43.6762	3.54e-11	5.11e-09	16.5593	2.84458
A_23_P89780	LAMA3	laminin subunit alpha 3	Homo sapiens laminin subunit alpha 3 (LAMA3), transcript variant 1, mRNA [NM_198129]	3.1562	7.90011	43.6432	3.57e-11	5.12e-09	16.5529	3.19787
A_23_P17345	MAFB	MAF bZIP transcription factor B	Homo sapiens MAF bZIP transcription factor B (MAFB), mRNA [NM_005461]	3.77686	10.0712	43.63	3.58e-11	5.12e-09	16.5504	3.88356
A_33_P3222183	DPYSL5	dihydropyrimidinase like 5	Homo sapiens dihydropyrimidinase like 5 (DPYSL5), transcript variant 1, mRNA [NM_020134]	-3.15804	8.00837	-43.6265	3.58e-11	5.12e-09	16.5497	-3.06208
A_24_P228796	GAGE7	G antigen 7	Homo sapiens G antigen 7 (GAGE7), mRNA [NM_021123]	-2.75082	7.87018	-43.5952	3.6e-11	5.14e-09	16.5436	-2.89439
A_23_P66050	B3GNT9	UDP-GlcNAc:betaGal beta-1,3-N-acetylglucosaminyltransferase 9	Homo sapiens UDP-GlcNAc:betaGal beta-1,3-N-acetylglucosaminyltransferase 9 (B3GNT9), mRNA [NM_033309]	2.65176	8.87737	43.489	3.67e-11	5.23e-09	16.523	2.50499
A_23_P138725	MARVELD1	MARVEL domain containing 1	Homo sapiens MARVEL domain containing 1 (MARVELD1), mRNA [NM_031484]	-5.31893	11.3247	-43.4789	3.68e-11	5.23e-09	16.5211	-5.19337
A_24_P35891	ZNF219	zinc finger protein 219	Homo sapiens zinc finger protein 219 (ZNF219), transcript variant 1, mRNA [NM_016423]	-3.57855	10.7387	-43.4538	3.7e-11	5.24e-09	16.5162	-3.56981
A_22_P00010643	RMST	rhabdomyosarcoma 2 associated transcript	Homo sapiens rhabdomyosarcoma 2 associated transcript (RMST), transcript variant 2, long non-coding RNA [NR_152618]	-4.32577	8.72495	-43.414	3.73e-11	5.26e-09	16.5085	-4.45283
A_33_P3290949	PTCD3	pentatricopeptide repeat domain 3	pentatricopeptide repeat domain 3 [Source:HGNC Symbol;Acc:HGNC:24717] [ENST00000487043]	3.05235	9.15603	43.4108	3.73e-11	5.26e-09	16.5078	3.03005
A_23_P92967	MOCS2	molybdenum cofactor synthesis 2	Homo sapiens molybdenum cofactor synthesis 2 (MOCS2), transcript variant 3, mRNA [NM_004531]	-2.97581	12.0269	-43.3613	3.77e-11	5.27e-09	16.4982	-3.07264
A_21_P0007024	lnc-MCMBP-1	lnc-MCMBP-1:1	LNCipedia lincRNA (lnc-MCMBP-1), lincRNA [lnc-MCMBP-1:1]	3.60118	7.74867	43.3589	3.77e-11	5.27e-09	16.4977	3.78655
A_23_P69863	PCDHB5	protocadherin beta 5	Homo sapiens protocadherin beta 5 (PCDHB5), mRNA [NM_015669]	-2.80439	7.71424	-43.3531	3.77e-11	5.27e-09	16.4966	-2.85479
A_33_P3219572	LONRF3	LON peptidase N-terminal domain and ring finger 3	PREDICTED: Homo sapiens LON peptidase N-terminal domain and ring finger 3 (LONRF3), transcript variant X6, misc_RNA [XR_001755725]	2.91792	7.31523	43.3427	3.78e-11	5.27e-09	16.4946	2.73991
A_23_P83436	PEPD	peptidase D	Homo sapiens peptidase D (PEPD), transcript variant 1, mRNA [NM_000285]	3.81417	13.4106	43.2886	3.82e-11	5.31e-09	16.484	3.6929
A_22_P00022844	LOC339862	uncharacterized LOC339862	Homo sapiens uncharacterized LOC339862 (LOC339862), mRNA [NM_001257177]	-2.73466	7.67101	-43.2672	3.83e-11	5.31e-09	16.4798	-2.85282
A_23_P167096	VEGFC	vascular endothelial growth factor C	Homo sapiens vascular endothelial growth factor C (VEGFC), mRNA [NM_005429]	3.64062	7.89411	43.2664	3.83e-11	5.31e-09	16.4797	3.37363
A_33_P3330952	ATP8A1	ATPase phospholipid transporting 8A1	Homo sapiens ATPase phospholipid transporting 8A1 (ATP8A1), transcript variant 1, mRNA [NM_006095]	4.57707	9.29684	43.1259	3.94e-11	5.45e-09	16.4522	4.4952
A_33_P3275220	NRK	Nik related kinase	Homo sapiens Nik related kinase (NRK), mRNA [NM_198465]	4.09225	8.23224	43.0363	4.01e-11	5.53e-09	16.4346	4.22639
A_33_P3705884	LINC00662	long intergenic non-protein coding RNA 662	long intergenic non-protein coding RNA 662 [Source:HGNC Symbol;Acc:HGNC:27122] [ENST00000561521]	3.42252	10.4411	42.9602	4.07e-11	5.59e-09	16.4196	3.4247
A_23_P105251	GLI1	GLI family zinc finger 1	Homo sapiens GLI family zinc finger 1 (GLI1), transcript variant 1, mRNA [NM_005269]	-3.27396	9.09113	-42.954	4.07e-11	5.59e-09	16.4184	-2.93902
A_33_P3421913	CADM1	cell adhesion molecule 1	Homo sapiens cell adhesion molecule 1 (CADM1), transcript variant 3, mRNA [NM_001301043]	-3.27531	8.00775	-42.8574	4.15e-11	5.68e-09	16.3994	-3.2799
A_33_P3214239	GNAS-AS1	GNAS antisense RNA 1	Homo sapiens GNAS antisense RNA 1 (GNAS-AS1), antisense RNA [NR_002785]	-3.44523	7.80058	-42.8462	4.16e-11	5.68e-09	16.3971	-3.89023
A_24_P208345	SLC45A3	solute carrier family 45 member 3	Homo sapiens solute carrier family 45 member 3 (SLC45A3), mRNA [NM_033102]	2.94131	9.21042	42.8322	4.17e-11	5.68e-09	16.3944	2.8792
A_23_P161190	VIM	vimentin	Homo sapiens vimentin (VIM), mRNA [NM_003380]	-2.70764	8.69041	-42.8261	4.18e-11	5.68e-09	16.3932	-2.766
A_22_P00007978	IDS	iduronate 2-sulfatase	Homo sapiens iduronate 2-sulfatase (IDS), transcript variant 1, mRNA [NM_000202]	-2.55939	8.85608	-42.72	4.26e-11	5.78e-09	16.3722	-2.40318
A_23_P1682	TMEM45B	transmembrane protein 45B	Homo sapiens transmembrane protein 45B (TMEM45B), transcript variant 2, mRNA [NM_138788]	2.67989	10.7894	42.6246	4.34e-11	5.88e-09	16.3532	2.60643
A_23_P216920	NEK6	NIMA related kinase 6	Homo sapiens NIMA related kinase 6 (NEK6), transcript variant 2, mRNA [NM_014397]	2.7722	11.2069	42.556	4.4e-11	5.94e-09	16.3396	2.70194
A_33_P3233906	RAMP1	receptor activity modifying protein 1	Homo sapiens receptor activity modifying protein 1 (RAMP1), transcript variant 2, mRNA [NM_001308353]	-3.35786	8.10294	-42.5501	4.41e-11	5.94e-09	16.3384	-3.4528
A_24_P137434	DCBLD2	discoidin, CUB and LCCL domain containing 2	Homo sapiens discoidin, CUB and LCCL domain containing 2 (DCBLD2), mRNA [NM_080927]	3.83058	7.986	42.473	4.47e-11	6.01e-09	16.323	3.85133
A_23_P156880	ENPP1	ectonucleotide pyrophosphatase/phosphodiesterase 1	ectonucleotide pyrophosphatase/phosphodiesterase 1 [Source:HGNC Symbol;Acc:HGNC:3356] [ENST00000513998]	3.92961	10.6046	42.4459	4.5e-11	6.03e-09	16.3176	3.73353
A_33_P3262470	SERP2	stress associated endoplasmic reticulum protein family member 2	Homo sapiens stress associated endoplasmic reticulum protein family member 2 (SERP2), transcript variant 3, non-coding RNA [NR_144535]	2.95353	8.14698	42.4397	4.5e-11	6.03e-09	16.3164	2.86751
A_33_P3435493	0	0	novel transcript [ENST00000419814]	-4.26375	9.15617	-42.3879	4.55e-11	6.07e-09	16.306	-4.33559
A_33_P3211739	CREB3L2	cAMP responsive element binding protein 3 like 2	Homo sapiens cAMP responsive element binding protein 3 like 2 (CREB3L2), transcript variant 3, mRNA [NM_001318246]	2.75245	11.8551	42.3348	4.6e-11	6.12e-09	16.2954	2.69567
A_21_P0013460	LINC01006	long intergenic non-protein coding RNA 1006	Homo sapiens long intergenic non-protein coding RNA 1006 (LINC01006), transcript variant 1, long non-coding RNA [NR_026865]	-2.93355	7.76079	-42.2578	4.67e-11	6.2e-09	16.2799	-2.93589
A_24_P295245	ASPH	aspartate beta-hydroxylase	Homo sapiens aspartate beta-hydroxylase (ASPH), transcript variant 4, mRNA [NM_032467]	3.72551	10.2217	42.2311	4.69e-11	6.22e-09	16.2746	3.79713
A_23_P69699	NPY1R	neuropeptide Y receptor Y1	Homo sapiens neuropeptide Y receptor Y1 (NPY1R), mRNA [NM_000909]	-4.81292	8.79912	-42.1915	4.73e-11	6.26e-09	16.2666	-5.30745
A_33_P3530314	CPLANE1	ciliogenesis and planar polarity effector 1	Homo sapiens ciliogenesis and planar polarity effector 1 (CPLANE1), mRNA [NM_023073]	2.71298	7.38528	42.1505	4.77e-11	6.29e-09	16.2584	2.84863
A_33_P3262789	REEP6	receptor accessory protein 6	Homo sapiens receptor accessory protein 6 (REEP6), transcript variant 1, mRNA [NM_001329556]	3.08685	13.2487	42.1035	4.81e-11	6.34e-09	16.2489	2.99806
A_23_P17914	PNPLA3	patatin like phospholipase domain containing 3	Homo sapiens patatin like phospholipase domain containing 3 (PNPLA3), mRNA [NM_025225]	4.68446	9.5546	42.065	4.85e-11	6.37e-09	16.2411	4.79598
A_33_P3291484	ST8SIA4	ST8 alpha-N-acetyl-neuraminide alpha-2,8-sialyltransferase 4	Homo sapiens ST8 alpha-N-acetyl-neuraminide alpha-2,8-sialyltransferase 4 (ST8SIA4), transcript variant 1, mRNA [NM_005668]	-3.34604	8.51167	-42.0096	4.9e-11	6.42e-09	16.2299	-3.40525
A_23_P142239	YIF1B	Yip1 interacting factor homolog B, membrane trafficking protein	Homo sapiens Yip1 interacting factor homolog B, membrane trafficking protein (YIF1B), transcript variant 7, mRNA [NM_001145463]	-2.68382	8.02068	-42.0026	4.91e-11	6.42e-09	16.2285	-2.63604
A_22_P00010642	RMST	rhabdomyosarcoma 2 associated transcript	Homo sapiens rhabdomyosarcoma 2 associated transcript (RMST), transcript variant 1, long non-coding RNA [NR_024037]	-3.81021	7.9853	-41.9777	4.93e-11	6.44e-09	16.2235	-3.77656
A_23_P202004	PRTFDC1	phosphoribosyl transferase domain containing 1	Homo sapiens phosphoribosyl transferase domain containing 1 (PRTFDC1), transcript variant 1, mRNA [NM_020200]	-2.74298	7.37328	-41.9642	4.95e-11	6.44e-09	16.2208	-2.61589
A_23_P140830	ELMO3	engulfment and cell motility 3	Homo sapiens engulfment and cell motility 3 (ELMO3), mRNA [NM_024712]	-3.18401	8.94363	-41.8459	5.07e-11	6.58e-09	16.1968	-3.26559
A_23_P52031	PGM1	phosphoglucomutase 1	Homo sapiens phosphoglucomutase 1 (PGM1), transcript variant 1, mRNA [NM_002633]	2.80991	11.8331	41.7194	5.19e-11	6.73e-09	16.171	2.65877
A_23_P368645	AGPS	alkylglycerone phosphate synthase	Homo sapiens alkylglycerone phosphate synthase (AGPS), mRNA [NM_003659]	3.56218	8.00574	41.6324	5.29e-11	6.84e-09	16.1533	3.52914
A_24_P931443	GPR68	G protein-coupled receptor 68	Homo sapiens G protein-coupled receptor 68 (GPR68), transcript variant 2, mRNA [NM_003485]	-4.29678	8.78599	-41.5909	5.33e-11	6.88e-09	16.1448	-4.28585
A_21_P0012249	0	0	proline dehydrogenase (oxidase) 1 (PRODH) pseudogene [ENST00000438948]	4.07945	8.55835	41.5799	5.34e-11	6.88e-09	16.1425	3.94724
A_23_P152047	SCAMP5	secretory carrier membrane protein 5	Homo sapiens secretory carrier membrane protein 5 (SCAMP5), transcript variant 3, mRNA [NM_138967]	-2.52151	8.4593	-41.5305	5.4e-11	6.92e-09	16.1324	-2.34686
A_23_P140848	MPHOSPH6	M-phase phosphoprotein 6	Homo sapiens M-phase phosphoprotein 6 (MPHOSPH6), mRNA [NM_005792]	2.96714	11.5699	41.5092	5.42e-11	6.92e-09	16.1281	2.96332
A_33_P3342917	SYNGR2	synaptogyrin 2	Homo sapiens synaptogyrin 2 (SYNGR2), transcript variant 3, mRNA [NM_001363778]	2.84133	10.6894	41.505	5.42e-11	6.92e-09	16.1272	2.82865
A_23_P101208	CYB5A	cytochrome b5 type A	Homo sapiens cytochrome b5 type A (CYB5A), transcript variant 2, mRNA [NM_001914]	2.98883	14.868	41.5046	5.42e-11	6.92e-09	16.1271	3.02931
A_21_P0001469	lnc-C1orf195-3	lnc-C1orf195-3:2	LNCipedia lincRNA (lnc-C1orf195-3), lincRNA [lnc-C1orf195-3:2]	4.78386	9.18278	41.4884	5.44e-11	6.92e-09	16.1238	4.6997
A_23_P374782	SH3KBP1	SH3 domain containing kinase binding protein 1	Homo sapiens SH3 domain containing kinase binding protein 1 (SH3KBP1), transcript variant 2, mRNA [NM_001024666]	-3.65255	8.1565	-41.4849	5.44e-11	6.92e-09	16.1231	-3.38882
A_23_P85682	NFIA	nuclear factor I A	Homo sapiens nuclear factor I A (NFIA), transcript variant 2, mRNA [NM_005595]	3.11	11.1833	41.4705	5.46e-11	6.92e-09	16.1201	3.25643
A_23_P65618	TGM1	transglutaminase 1	Homo sapiens transglutaminase 1 (TGM1), mRNA [NM_000359]	-2.92866	8.44739	-41.4573	5.47e-11	6.93e-09	16.1174	-2.85296
A_33_P3234222	TSPO2	translocator protein 2	Homo sapiens translocator protein 2 (TSPO2), transcript variant 1, mRNA [NM_001010873]	-4.33184	10.5251	-41.3938	5.55e-11	7e-09	16.1044	-4.2857
A_23_P63432	RHBDL2	rhomboid like 2	Homo sapiens rhomboid like 2 (RHBDL2), transcript variant 2, mRNA [NM_017821]	3.1652	7.62336	41.2798	5.67e-11	7.15e-09	16.0809	3.15213
A_23_P129835	PPP1R1B	protein phosphatase 1 regulatory inhibitor subunit 1B	Homo sapiens protein phosphatase 1 regulatory inhibitor subunit 1B (PPP1R1B), transcript variant 1, mRNA [NM_032192]	5.45391	8.82896	41.2428	5.72e-11	7.18e-09	16.0732	5.59129
A_23_P408285	PRICKLE1	prickle planar cell polarity protein 1	Homo sapiens prickle planar cell polarity protein 1 (PRICKLE1), transcript variant 1, mRNA [NM_153026]	3.14187	8.25161	41.2372	5.72e-11	7.18e-09	16.0721	3.12398
A_33_P3290328	DCUN1D1	defective in cullin neddylation 1 domain containing 1	Homo sapiens defective in cullin neddylation 1 domain containing 1 (DCUN1D1), transcript variant 2, mRNA [NM_001308101]	2.62872	10.9266	41.215	5.75e-11	7.2e-09	16.0675	2.87622
A_33_P3409518	TUBBP5	tubulin beta pseudogene 5	Homo sapiens tubulin beta pseudogene 5 (TUBBP5), non-coding RNA [NR_027156]	2.5355	9.66002	41.1692	5.8e-11	7.24e-09	16.058	2.67631
A_24_P914513	BCKDHB	branched chain keto acid dehydrogenase E1 subunit beta	Homo sapiens branched chain keto acid dehydrogenase E1 subunit beta (BCKDHB), transcript variant 1, mRNA [NM_183050]	2.55767	8.30066	41.1629	5.81e-11	7.24e-09	16.0567	2.45762
A_33_P3379726	CCDC106	coiled-coil domain containing 106	Homo sapiens coiled-coil domain containing 106 (CCDC106), mRNA [NM_013301]	2.92074	10.6126	41.1396	5.84e-11	7.25e-09	16.0519	2.82447
A_23_P45786	COL9A2	collagen type IX alpha 2 chain	Homo sapiens collagen type IX alpha 2 chain (COL9A2), mRNA [NM_001852]	3.5613	10.2436	41.1325	5.85e-11	7.25e-09	16.0504	3.37018
A_23_P500433	CARD9	caspase recruitment domain family member 9	Homo sapiens caspase recruitment domain family member 9 (CARD9), transcript variant 1, mRNA [NM_052813]	3.98717	9.76986	41.1048	5.88e-11	7.27e-09	16.0447	4.0331
A_33_P3318122	VPS35L	VPS35 endosomal protein sorting factor like	Homo sapiens VPS35 endosomal protein sorting factor like (VPS35L), transcript variant 5, mRNA [NM_001365295]	3.20938	8.56399	41.1	5.88e-11	7.27e-09	16.0437	3.13151
A_24_P396702	CD302	CD302 molecule	Homo sapiens CD302 molecule (CD302), transcript variant 1, mRNA [NM_014880]	3.70484	8.75063	41.0609	5.93e-11	7.31e-09	16.0356	3.8529
A_23_P67529	KCNN4	potassium calcium-activated channel subfamily N member 4	Homo sapiens potassium calcium-activated channel subfamily N member 4 (KCNN4), mRNA [NM_002250]	3.64506	10.7075	41.0402	5.96e-11	7.31e-09	16.0312	3.64673
A_23_P105963	AK7	adenylate kinase 7	Homo sapiens adenylate kinase 7 (AK7), transcript variant 1, mRNA [NM_152327]	-2.91851	8.78508	-41.0401	5.96e-11	7.31e-09	16.0312	-2.88527
A_23_P101871	FBXO17	F-box protein 17	Homo sapiens F-box protein 17 (FBXO17), transcript variant 2, mRNA [NM_024907]	-3.00525	7.97104	-41.0042	6e-11	7.35e-09	16.0238	-3.02159
A_33_P3293336	GFRA1	GDNF family receptor alpha 1	Homo sapiens GDNF family receptor alpha 1 (GFRA1), transcript variant 4, mRNA [NM_001348096]	-2.68019	11.4294	-40.9875	6.02e-11	7.35e-09	16.0203	-2.68785
A_23_P61371	TMEM173	transmembrane protein 173	Homo sapiens transmembrane protein 173 (TMEM173), transcript variant 1, mRNA [NM_198282]	3.76554	9.41331	40.9816	6.03e-11	7.35e-09	16.0191	3.93747
A_21_P0001245	LOC101927851	uncharacterized LOC101927851	uncharacterized LOC101927851 [Source:NCBI gene;Acc:101927851] [ENST00000451766]	4.32726	8.34205	40.9516	6.06e-11	7.38e-09	16.0128	4.31675
A_24_P601972	C2orf74	chromosome 2 open reading frame 74	Homo sapiens chromosome 2 open reading frame 74 (C2orf74), transcript variant 2, mRNA [NM_001143960]	-3.00347	7.7957	-40.8738	6.16e-11	7.49e-09	15.9966	-3.15586
A_23_P79134	PLEKHF1	pleckstrin homology and FYVE domain containing 1	Homo sapiens pleckstrin homology and FYVE domain containing 1 (PLEKHF1), mRNA [NM_024310]	3.65078	9.34922	40.8235	6.23e-11	7.55e-09	15.9861	3.53873
A_22_P00020557	lnc-AC010536.1-1	lnc-AC010536.1-1:1	Q9SCR0_ARATH (Q9SCR0) Scarecrow-like 7 (SCL7), partial (4%) [THC2724708]	-2.75912	8.65275	-40.8095	6.24e-11	7.55e-09	15.9832	-2.79159
A_22_P00024722	lnc-GRHL2-1	lnc-GRHL2-1:1	LNCipedia lincRNA (lnc-GRHL2-1), lincRNA [lnc-GRHL2-1:1]	3.03534	8.72957	40.7812	6.28e-11	7.57e-09	15.9772	2.86911
A_32_P68504	ZDBF2	zinc finger DBF-type containing 2	Homo sapiens zinc finger DBF-type containing 2 (ZDBF2), transcript variant 1, mRNA [NM_020923]	-2.68593	7.26622	-40.7764	6.29e-11	7.57e-09	15.9762	-2.70614
A_23_P210465	PI3	peptidase inhibitor 3	Homo sapiens peptidase inhibitor 3 (PI3), mRNA [NM_002638]	4.64758	9.29823	40.7289	6.35e-11	7.63e-09	15.9663	4.23409
A_33_P3315375	SLFN11	schlafen family member 11	Homo sapiens schlafen family member 11 (SLFN11), transcript variant 1, mRNA [NM_001104587]	4.35254	8.24128	40.61	6.5e-11	7.8e-09	15.9413	4.15705
A_33_P3250398	CTSZ	cathepsin Z	cathepsin Z [Source:HGNC Symbol;Acc:HGNC:2547] [ENST00000503833]	4.21771	8.04528	40.4711	6.69e-11	8.01e-09	15.9121	4.25628
A_24_P153853	TRIM37	tripartite motif containing 37	Homo sapiens tripartite motif containing 37 (TRIM37), transcript variant 2, mRNA [NM_001005207]	-3.04888	11.6722	-40.4332	6.74e-11	8.06e-09	15.904	-2.9911
A_23_P359245	MET	MET proto-oncogene, receptor tyrosine kinase	Homo sapiens MET proto-oncogene, receptor tyrosine kinase (MET), transcript variant 2, mRNA [NM_000245]	-4.57383	9.29957	-40.4158	6.77e-11	8.06e-09	15.9004	-4.41841
A_23_P130653	RTBDN	retbindin	Homo sapiens retbindin (RTBDN), transcript variant 2, mRNA [NM_031429]	3.85484	10.7629	40.411	6.78e-11	8.06e-09	15.8994	3.793
A_22_P00000040	HOTAIRM1	HOXA transcript antisense RNA, myeloid-specific 1	Homo sapiens HOXA transcript antisense RNA, myeloid-specific 1 (HOTAIRM1), transcript variant 1, long non-coding RNA [NR_038366]	-3.19061	7.71029	-40.3962	6.8e-11	8.07e-09	15.8962	-3.25389
A_23_P100642	PNMT	phenylethanolamine N-methyltransferase	Homo sapiens phenylethanolamine N-methyltransferase (PNMT), transcript variant 1, mRNA [NM_002686]	5.27196	8.99011	40.3311	6.89e-11	8.14e-09	15.8824	5.35877
A_24_P154037	IRS2	insulin receptor substrate 2	Homo sapiens insulin receptor substrate 2 (IRS2), mRNA [NM_003749]	-3.79865	7.9694	-40.3303	6.89e-11	8.14e-09	15.8823	-4.03285
A_23_P255104	LHFPL2	LHFPL tetraspan subfamily member 2	Homo sapiens LHFPL tetraspan subfamily member 2 (LHFPL2), mRNA [NM_005779]	2.9192	9.31687	40.3274	6.89e-11	8.14e-09	15.8816	2.9226
A_23_P214222	MARCKS	myristoylated alanine rich protein kinase C substrate	Homo sapiens myristoylated alanine rich protein kinase C substrate (MARCKS), mRNA [NM_002356]	4.10662	13.8117	40.261	6.99e-11	8.22e-09	15.8675	4.30793
A_23_P80974	TDO2	tryptophan 2,3-dioxygenase	Homo sapiens tryptophan 2,3-dioxygenase (TDO2), mRNA [NM_005651]	3.04274	7.69309	40.2609	6.99e-11	8.22e-09	15.8675	2.82871
A_23_P31453	STEAP1	STEAP family member 1	Homo sapiens STEAP family member 1 (STEAP1), mRNA [NM_012449]	4.06173	8.19834	40.2372	7.02e-11	8.24e-09	15.8625	4.15421
A_23_P202881	FEZ1	fasciculation and elongation protein zeta 1	Homo sapiens fasciculation and elongation protein zeta 1 (FEZ1), transcript variant 1, mRNA [NM_005103]	-2.53457	7.65926	-40.2244	7.04e-11	8.24e-09	15.8598	-2.58688
A_33_P3300308	MAP1LC3A	microtubule associated protein 1 light chain 3 alpha	Homo sapiens microtubule associated protein 1 light chain 3 alpha (MAP1LC3A), transcript variant 1, mRNA [NM_032514]	2.67633	7.88402	40.2204	7.05e-11	8.24e-09	15.8589	2.75456
A_23_P77965	HEATR6	HEAT repeat containing 6	Homo sapiens HEAT repeat containing 6 (HEATR6), mRNA [NM_022070]	-2.38863	10.8862	-40.1879	7.1e-11	8.27e-09	15.852	-2.42109
A_23_P115407	GSTM1	glutathione S-transferase mu 1	Homo sapiens glutathione S-transferase mu 1 (GSTM1), transcript variant 2, mRNA [NM_146421]	-3.19695	9.78481	-40.174	7.12e-11	8.27e-09	15.849	-3.30335
A_24_P115971	RIC8A	RIC8 guanine nucleotide exchange factor A	Homo sapiens RIC8 guanine nucleotide exchange factor A (RIC8A), transcript variant 1, mRNA [NM_021932]	-2.84877	9.22766	-40.1707	7.12e-11	8.27e-09	15.8484	-2.85052
A_24_P19228	GAMT	guanidinoacetate N-methyltransferase	Homo sapiens guanidinoacetate N-methyltransferase (GAMT), transcript variant 2, mRNA [NM_138924]	-2.55908	9.35177	-40.1541	7.15e-11	8.28e-09	15.8448	-2.3503
A_23_P87964	ESD	esterase D	Homo sapiens esterase D (ESD), mRNA [NM_001984]	-2.53869	11.7464	-40.1218	7.19e-11	8.32e-09	15.8379	-2.63456
A_33_P3374289	C10orf82	chromosome 10 open reading frame 82	Homo sapiens chromosome 10 open reading frame 82 (C10orf82), transcript variant 2, mRNA [NM_001330142]	-2.55856	7.91311	-40.1071	7.22e-11	8.33e-09	15.8348	-2.72928
A_23_P78248	KRT23	keratin 23	Homo sapiens keratin 23 (KRT23), transcript variant 1, mRNA [NM_015515]	3.8984	8.2087	40.1003	7.23e-11	8.33e-09	15.8333	4.12874
A_23_P138168	CNN3	calponin 3	Homo sapiens calponin 3 (CNN3), transcript variant 1, mRNA [NM_001839]	4.01006	8.09464	39.9875	7.4e-11	8.51e-09	15.8092	4.12173
A_33_P3418716	EFHD1	EF-hand domain family member D1	Homo sapiens EF-hand domain family member D1 (EFHD1), transcript variant 1, mRNA [NM_025202]	2.69084	12.278	39.9517	7.45e-11	8.56e-09	15.8015	2.70979
A_23_P134484	CALCR	calcitonin receptor	Homo sapiens calcitonin receptor (CALCR), transcript variant 2, mRNA [NM_001742]	-3.24942	8.07728	-39.9344	7.48e-11	8.57e-09	15.7978	-3.17659
A_23_P302787	LINC01116	long intergenic non-protein coding RNA 1116	Homo sapiens long intergenic non-protein coding RNA 1116 (LINC01116), long non-coding RNA [NR_040001]	-2.84337	9.54295	-39.9197	7.5e-11	8.58e-09	15.7947	-2.79953
A_24_P925314	GM2A	GM2 ganglioside activator	Homo sapiens GM2 ganglioside activator (GM2A), transcript variant 1, mRNA [NM_000405]	2.35002	8.53568	39.8982	7.54e-11	8.6e-09	15.7901	2.49482
A_33_P3273364	YIPF2	Yip1 domain family member 2	Homo sapiens Yip1 domain family member 2 (YIPF2), transcript variant 1, mRNA [NM_024029]	2.71716	12.869	39.8446	7.62e-11	8.68e-09	15.7786	2.6813
A_23_P121795	SORBS2	sorbin and SH3 domain containing 2	Homo sapiens sorbin and SH3 domain containing 2 (SORBS2), transcript variant 2, mRNA [NM_021069]	2.79343	7.64604	39.7796	7.73e-11	8.78e-09	15.7646	2.81219
A_33_P3259615	TTC36	tetratricopeptide repeat domain 36	Homo sapiens tetratricopeptide repeat domain 36 (TTC36), transcript variant 1, mRNA [NM_001080441]	3.26161	8.76992	39.6569	7.93e-11	8.99e-09	15.7381	3.25664
A_23_P373568	FUZ	fuzzy planar cell polarity protein	Homo sapiens fuzzy planar cell polarity protein (FUZ), transcript variant 1, mRNA [NM_025129]	-2.49719	8.71083	-39.651	7.94e-11	8.99e-09	15.7368	-2.61222
A_22_P00013047	0	0	novel transcript [ENST00000555581]	-2.52609	7.46337	-39.6317	7.97e-11	9.01e-09	15.7327	-2.41649
A_24_P157424	NCBP2	nuclear cap binding protein subunit 2	Homo sapiens nuclear cap binding protein subunit 2 (NCBP2), transcript variant 1, mRNA [NM_007362]	-2.55367	11.2118	-39.608	8.01e-11	9.03e-09	15.7275	-2.51257
A_21_P0010494	LOC101928669	uncharacterized LOC101928669	PREDICTED: Homo sapiens uncharacterized LOC101928669 (LOC101928669), transcript variant X4, ncRNA [XR_001756109]	-2.73722	9.08392	-39.5964	8.03e-11	9.03e-09	15.725	-2.5559
A_32_P181103	GGCX	gamma-glutamyl carboxylase	Homo sapiens gamma-glutamyl carboxylase (GGCX), transcript variant 1, mRNA [NM_000821]	2.79235	11.4021	39.592	8.04e-11	9.03e-09	15.7241	2.7892
A_23_P111361	PPIL6	peptidylprolyl isomerase like 6	Homo sapiens peptidylprolyl isomerase like 6 (PPIL6), transcript variant 1, mRNA [NM_173672]	2.64756	7.89088	39.5575	8.09e-11	9.06e-09	15.7166	2.56787
A_33_P3294509	CD44	CD44 molecule (Indian blood group)	Homo sapiens CD44 molecule (Indian blood group) (CD44), transcript variant 1, mRNA [NM_000610]	4.67452	11.6334	39.5556	8.1e-11	9.06e-09	15.7162	4.85067
A_33_P3364989	ACTL10	actin like 10	Homo sapiens actin like 10 (ACTL10), mRNA [NM_001024675]	-2.80389	8.08608	-39.5349	8.13e-11	9.09e-09	15.7117	-2.9639
A_33_P3421243	AFP	alpha fetoprotein	Homo sapiens alpha fetoprotein (AFP), transcript variant 2, mRNA [NM_001354717]	5.46419	8.8107	39.463	8.26e-11	9.21e-09	15.6961	5.66045
A_33_P3265514	TPTE	transmembrane phosphatase with tensin homology	Homo sapiens transmembrane phosphatase with tensin homology (TPTE), transcript variant 1, mRNA [NM_199261]	-3.41053	7.99165	-39.4445	8.29e-11	9.23e-09	15.6921	-3.32365
A_32_P45009	IDH1	isocitrate dehydrogenase (NADP(+)) 1, cytosolic	Homo sapiens isocitrate dehydrogenase (NADP(+)) 1, cytosolic (IDH1), transcript variant 1, mRNA [NM_005896]	2.62316	12.6125	39.383	8.4e-11	9.31e-09	15.6787	2.63802
A_33_P3423401	ZNF790	zinc finger protein 790	zinc finger protein 790 [Source:HGNC Symbol;Acc:HGNC:33114] [ENST00000356725]	2.80819	8.16763	39.3822	8.4e-11	9.31e-09	15.6785	2.9073
A_33_P3381870	DMTN	dematin actin binding protein	Homo sapiens dematin actin binding protein (DMTN), transcript variant 1, mRNA [NM_001978]	-4.08652	9.01641	-39.3548	8.45e-11	9.35e-09	15.6725	-3.87808
A_33_P3258452	TIGAR	TP53 induced glycolysis regulatory phosphatase	Homo sapiens TP53 induced glycolysis regulatory phosphatase (TIGAR), mRNA [NM_020375]	-2.64447	7.7792	-39.3452	8.47e-11	9.35e-09	15.6704	-2.57575
A_33_P3212109	DCDC2	doublecortin domain containing 2	Homo sapiens doublecortin domain containing 2 (DCDC2), transcript variant 1, mRNA [NM_016356]	-2.8086	10.2529	-39.3138	8.52e-11	9.39e-09	15.6636	-2.78501
A_23_P21230	TRIM37	tripartite motif containing 37	Homo sapiens tripartite motif containing 37 (TRIM37), transcript variant 1, mRNA [NM_015294]	-3.19751	12.4858	-39.2943	8.56e-11	9.41e-09	15.6593	-3.22554
A_23_P44244	SMARCA1	SWI/SNF related, matrix associated, actin dependent regulator of chromatin, subfamily a, member 1	Homo sapiens SWI/SNF related, matrix associated, actin dependent regulator of chromatin, subfamily a, member 1 (SMARCA1), transcript variant 1, mRNA [NM_003069]	2.81613	10.0183	39.2558	8.63e-11	9.47e-09	15.6509	2.63439
A_23_P12199	TENT5B	terminal nucleotidyltransferase 5B	Homo sapiens terminal nucleotidyltransferase 5B (TENT5B), mRNA [NM_052943]	3.02604	9.03295	39.2396	8.66e-11	9.48e-09	15.6474	3.03676
A_23_P75430	SMCO4	single-pass membrane protein with coiled-coil domains 4	Homo sapiens single-pass membrane protein with coiled-coil domains 4 (SMCO4), mRNA [NM_020179]	3.24525	11.204	39.2313	8.67e-11	9.48e-09	15.6455	3.37016
A_21_P0013574	MTHFD1L	methylenetetrahydrofolate dehydrogenase (NADP+ dependent) 1 like	Homo sapiens methylenetetrahydrofolate dehydrogenase (NADP+ dependent) 1 like (MTHFD1L), transcript variant 11, mRNA [NM_001350492]	-2.76367	8.95857	-39.2241	8.69e-11	9.48e-09	15.644	-2.70338
A_24_P103264	UGT8	UDP glycosyltransferase 8	Homo sapiens UDP glycosyltransferase 8 (UGT8), transcript variant 2, mRNA [NM_003360]	3.78367	8.24458	39.1783	8.77e-11	9.56e-09	15.6339	3.59819
A_21_P0003733	LOC105374546	uncharacterized LOC105374546	Homo sapiens uncharacterized LOC105374546 (LOC105374546), transcript variant 1, long non-coding RNA [NR_134673]	2.54147	7.98616	39.1635	8.8e-11	9.57e-09	15.6307	2.5035
A_32_P59302	HIVEP3	human immunodeficiency virus type I enhancer binding protein 3	Homo sapiens human immunodeficiency virus type I enhancer binding protein 3 (HIVEP3), transcript variant 1, mRNA [NM_024503]	-3.11532	9.35495	-39.0842	8.95e-11	9.72e-09	15.6133	-2.89243
A_23_P153372	HSH2D	hematopoietic SH2 domain containing	Homo sapiens hematopoietic SH2 domain containing (HSH2D), transcript variant 1, mRNA [NM_032855]	-2.83587	8.32465	-39.0709	8.97e-11	9.73e-09	15.6104	-2.85546
A_23_P59261	TPBG	trophoblast glycoprotein	Homo sapiens trophoblast glycoprotein (TPBG), transcript variant 1, mRNA [NM_006670]	-2.3267	12.3695	-39.0196	9.07e-11	9.81e-09	15.5991	-2.32552
A_23_P415006	RAB11FIP5	RAB11 family interacting protein 5	Homo sapiens RAB11 family interacting protein 5 (RAB11FIP5), mRNA [NM_015470]	2.6332	9.94228	38.9894	9.13e-11	9.86e-09	15.5924	2.67128
A_23_P339818	ARRDC4	arrestin domain containing 4	Homo sapiens arrestin domain containing 4 (ARRDC4), mRNA [NM_183376]	-3.10518	10.0179	-38.9644	9.18e-11	9.89e-09	15.5869	-2.93629
A_24_P401601	0	0	keratin 18 pseudogene 40 [Source:HGNC Symbol;Acc:HGNC:33409] [ENST00000599859]	-2.53257	12.7623	-38.939	9.23e-11	9.93e-09	15.5813	-2.49639
A_23_P110253	KIT	KIT proto-oncogene receptor tyrosine kinase	Homo sapiens KIT proto-oncogene receptor tyrosine kinase (KIT), transcript variant 1, mRNA [NM_000222]	3.52818	8.86896	38.9304	9.25e-11	9.93e-09	15.5794	3.47174
A_22_P00023526	RAET1E-AS1	RAET1E antisense RNA 1	Homo sapiens RAET1E antisense RNA 1 (RAET1E-AS1), transcript variant 1, long non-coding RNA [NR_045126]	-2.98433	8.32246	-38.8805	9.35e-11	1e-08	15.5684	-2.92475
A_23_P372923	FGFR1	fibroblast growth factor receptor 1	Homo sapiens fibroblast growth factor receptor 1 (FGFR1), transcript variant 18, mRNA [NM_001354370]	3.23	9.26357	38.851	9.41e-11	1.01e-08	15.5618	3.13729
A_33_P3424222	HLA-DQB1	major histocompatibility complex, class II, DQ beta 1	Homo sapiens major histocompatibility complex, class II, DQ beta 1 (HLA-DQB1), transcript variant 1, mRNA [NM_002123]	-3.49766	8.87716	-38.8318	9.44e-11	1.01e-08	15.5576	-3.54114
A_33_P3350726	PPARG	peroxisome proliferator activated receptor gamma	Homo sapiens peroxisome proliferator activated receptor gamma (PPARG), transcript variant 5, mRNA [NM_001330615]	2.39032	7.53872	38.8095	9.49e-11	1.01e-08	15.5527	2.33866
A_23_P209564	CYBRD1	cytochrome b reductase 1	Homo sapiens cytochrome b reductase 1 (CYBRD1), transcript variant 1, mRNA [NM_024843]	3.21022	9.12176	38.7903	9.53e-11	1.01e-08	15.5484	3.20776
A_23_P26847	SOX9	SRY-box 9	Homo sapiens SRY-box 9 (SOX9), mRNA [NM_000346]	2.79534	7.50244	38.7802	9.55e-11	1.01e-08	15.5462	3.05058
A_23_P216489	GNE	glucosamine (UDP-N-acetyl)-2-epimerase/N-acetylmannosamine kinase	Homo sapiens glucosamine (UDP-N-acetyl)-2-epimerase/N-acetylmannosamine kinase (GNE), transcript variant 2, mRNA [NM_005476]	4.77756	8.60596	38.745	9.62e-11	1.02e-08	15.5384	4.96864
A_33_P3359543	ZNF561	zinc finger protein 561	Homo sapiens zinc finger protein 561 (ZNF561), transcript variant 1, mRNA [NM_152289]	2.50396	11.5306	38.7395	9.63e-11	1.02e-08	15.5371	2.39307
A_33_P3423445	ZNF730	zinc finger protein 730	Homo sapiens cDNA FLJ16640 fis, clone TESTI4028938, moderately similar to Zinc finger protein 85. [AK131472]	-4.02894	7.96335	-38.7323	9.65e-11	1.02e-08	15.5355	-4.22768
A_22_P00015856	0	0	novel transcript [ENST00000456755]	3.69646	7.91127	38.731	9.65e-11	1.02e-08	15.5352	3.51111
A_24_P225679	IRS1	insulin receptor substrate 1	Homo sapiens insulin receptor substrate 1 (IRS1), mRNA [NM_005544]	-3.1356	8.6131	-38.7154	9.68e-11	1.02e-08	15.5318	-2.94073
A_33_P3221253	LPP	LIM domain containing preferred translocation partner in lipoma	Homo sapiens LIM domain containing preferred translocation partner in lipoma (LPP), transcript variant 1, mRNA [NM_005578]	2.91213	9.17259	38.6824	9.75e-11	1.02e-08	15.5244	2.87651
A_23_P73747	ARMCX2	armadillo repeat containing X-linked 2	Homo sapiens armadillo repeat containing X-linked 2 (ARMCX2), transcript variant 2, mRNA [NM_014782]	-2.68537	7.38873	-38.6625	9.79e-11	1.03e-08	15.52	-2.80932
A_22_P00017754	lnc-YIF1A-6	lnc-YIF1A-6:1	ALU1_HUMAN (P39188) Alu subfamily J sequence contamination warning entry, partial (7%) [THC2725708]	-2.44749	8.29695	-38.6282	9.87e-11	1.03e-08	15.5124	-2.58552
A_21_P0012776	XLOC_l2_011118	0	BROAD Institute lincRNA (XLOC_l2_011118), lincRNA [TCONS_l2_00021878]	-3.01288	8.07892	-38.6141	9.9e-11	1.03e-08	15.5092	-3.12338
A_33_P3386547	SGPP2	sphingosine-1-phosphate phosphatase 2	Homo sapiens sphingosine-1-phosphate phosphatase 2 (SGPP2), transcript variant 2, mRNA [NM_001320833]	2.5003	8.52517	38.5837	9.96e-11	1.04e-08	15.5025	2.43519
A_23_P19182	REEP2	receptor accessory protein 2	Homo sapiens receptor accessory protein 2 (REEP2), transcript variant 2, mRNA [NM_016606]	-2.8044	9.94582	-38.5159	1.01e-10	1.05e-08	15.4873	-2.81712
A_23_P200096	SPSB1	splA/ryanodine receptor domain and SOCS box containing 1	Homo sapiens splA/ryanodine receptor domain and SOCS box containing 1 (SPSB1), mRNA [NM_025106]	2.41338	8.19807	38.493	1.02e-10	1.05e-08	15.4822	2.45189
A_24_P235049	MTHFD1L	methylenetetrahydrofolate dehydrogenase (NADP+ dependent) 1 like	Homo sapiens methylenetetrahydrofolate dehydrogenase (NADP+ dependent) 1 like (MTHFD1L), transcript variant 2, mRNA [NM_015440]	-2.90611	9.28048	-38.4895	1.02e-10	1.05e-08	15.4814	-2.97862
A_24_P678104	STMN3	stathmin 3	Homo sapiens stathmin 3 (STMN3), transcript variant 1, mRNA [NM_015894]	-2.81308	8.68409	-38.4861	1.02e-10	1.05e-08	15.4807	-2.84865
A_23_P45011	PPP1R14C	protein phosphatase 1 regulatory inhibitor subunit 14C	Homo sapiens protein phosphatase 1 regulatory inhibitor subunit 14C (PPP1R14C), mRNA [NM_030949]	3.42709	7.9363	38.485	1.02e-10	1.05e-08	15.4804	3.39155
A_23_P39840	VAMP5	vesicle associated membrane protein 5	Homo sapiens vesicle associated membrane protein 5 (VAMP5), mRNA [NM_006634]	3.46067	11.4332	38.4795	1.02e-10	1.05e-08	15.4792	3.60137
A_23_P72157	SLC49A3	solute carrier family 49 member 3	Homo sapiens solute carrier family 49 member 3 (SLC49A3), transcript variant 2, mRNA [NM_032219]	3.33144	8.47266	38.4653	1.02e-10	1.05e-08	15.476	3.10294
A_33_P3340752	ATE1-AS1	ATE1 antisense RNA 1	Homo sapiens ATE1 antisense RNA 1 (ATE1-AS1), long non-coding RNA [NR_120495]	2.90778	8.03025	38.4564	1.02e-10	1.05e-08	15.474	2.87934
A_23_P58819	RANBP17	RAN binding protein 17	Homo sapiens RAN binding protein 17 (RANBP17), mRNA [NM_022897]	-2.87095	7.761	-38.4393	1.03e-10	1.06e-08	15.4702	-2.89922
A_23_P115805	SYCE1	synaptonemal complex central element protein 1	Homo sapiens synaptonemal complex central element protein 1 (SYCE1), transcript variant 4, mRNA [NM_001143764]	2.36503	7.28778	38.3894	1.04e-10	1.06e-08	15.459	2.44361
A_33_P3332865	NPEPL1	aminopeptidase like 1	Homo sapiens aminopeptidase like 1 (NPEPL1), transcript variant 1, mRNA [NM_024663]	-3.24672	11.2212	-38.3552	1.05e-10	1.07e-08	15.4513	-3.31139
A_19_P00317412	LINC01137	long intergenic non-protein coding RNA 1137	Homo sapiens long intergenic non-protein coding RNA 1137 (LINC01137), long non-coding RNA [NR_038842]	2.68613	10.3623	38.3318	1.05e-10	1.07e-08	15.4461	2.66711
A_33_P3292769	NFAM1	NFAT activating protein with ITAM motif 1	Homo sapiens NFAT activating protein with ITAM motif 1 (NFAM1), transcript variant 1, mRNA [NM_145912]	3.77216	8.18745	38.3241	1.05e-10	1.07e-08	15.4443	3.41712
A_24_P42066	GGTLC3	gamma-glutamyltransferase light chain family member 3	Homo sapiens gamma-glutamyltransferase light chain family member 3 (GGTLC3), mRNA [NM_001355479]	3.33122	9.49744	38.3195	1.05e-10	1.07e-08	15.4433	3.28108
A_24_P166663	CDK6	cyclin dependent kinase 6	Homo sapiens cyclin dependent kinase 6 (CDK6), transcript variant 1, mRNA [NM_001259]	4.25303	9.03053	38.3136	1.06e-10	1.07e-08	15.442	4.44664
A_33_P3327961	ZNF615	zinc finger protein 615	Homo sapiens zinc finger protein 615 (ZNF615), transcript variant 1, mRNA [NM_001199324]	4.76112	8.53367	38.2435	1.07e-10	1.09e-08	15.4262	4.89069
A_23_P103601	MAN1C1	mannosidase alpha class 1C member 1	Homo sapiens mannosidase alpha class 1C member 1 (MAN1C1), transcript variant 1, mRNA [NM_020379]	2.83372	10.1393	38.2358	1.07e-10	1.09e-08	15.4244	3.06417
A_19_P00319876	0	0	novel transcript [ENST00000560054]	-2.63518	7.35947	-38.2307	1.08e-10	1.09e-08	15.4233	-2.55623
A_33_P3331021	LOC100129148	uncharacterized LOC100129148	Homo sapiens uncharacterized LOC100129148 (LOC100129148), long non-coding RNA [NR_033999]	4.18733	8.53681	38.2077	1.08e-10	1.09e-08	15.4181	4.1252
A_22_P00020465	LOC101927344	uncharacterized LOC101927344	PREDICTED: Homo sapiens uncharacterized LOC101927344 (LOC101927344), transcript variant X2, ncRNA [XR_244438]	4.15231	8.16955	38.2068	1.08e-10	1.09e-08	15.4179	4.02982
A_24_P118011	PRORSD1P	prolyl-tRNA synthetase associated domain containing 1, pseudogene	Homo sapiens prolyl-tRNA synthetase associated domain containing 1, pseudogene (PRORSD1P), non-coding RNA [NR_027258]	-3.21751	7.75901	-38.1673	1.09e-10	1.09e-08	15.409	-3.30529
A_23_P154875	BACE2	beta-secretase 2	Homo sapiens beta-secretase 2 (BACE2), transcript variant a, mRNA [NM_012105]	3.02096	13.3835	38.1621	1.09e-10	1.09e-08	15.4078	3.16101
A_23_P129188	CALML4	calmodulin like 4	Homo sapiens calmodulin like 4 (CALML4), transcript variant 1, mRNA [NM_033429]	-2.41172	8.73224	-38.1568	1.09e-10	1.09e-08	15.4066	-2.32962
A_33_P3308949	DBT	dihydrolipoamide branched chain transacylase E2	Homo sapiens dihydrolipoamide branched chain transacylase E2 (DBT), mRNA [NM_001918]	2.36952	9.47444	38.1518	1.09e-10	1.09e-08	15.4055	2.44521
A_33_P3424217	HLA-DQB1	major histocompatibility complex, class II, DQ beta 1	Homo sapiens major histocompatibility complex, class II, DQ beta 1 (HLA-DQB1), transcript variant 3, mRNA [NM_001243962]	-2.99832	7.62693	-38.1488	1.09e-10	1.09e-08	15.4048	-3.03368
A_23_P254165	RAI2	retinoic acid induced 2	Homo sapiens retinoic acid induced 2 (RAI2), transcript variant 2, mRNA [NM_021785]	-2.66024	8.09411	-38.1231	1.1e-10	1.1e-08	15.399	-2.92174
A_23_P394567	FAM234B	family with sequence similarity 234 member B	Homo sapiens family with sequence similarity 234 member B (FAM234B), mRNA [NM_020853]	-2.43281	9.18931	-38.0397	1.12e-10	1.12e-08	15.3801	-2.53436
A_23_P394064	CAVIN1	caveolae associated protein 1	Homo sapiens caveolae associated protein 1 (CAVIN1), mRNA [NM_012232]	3.78119	11.6255	38.0298	1.12e-10	1.12e-08	15.3779	3.84529
A_24_P788878	C2CD4B	C2 calcium dependent domain containing 4B	Homo sapiens C2 calcium dependent domain containing 4B (C2CD4B), mRNA [NM_001007595]	3.58874	7.81631	38.0183	1.13e-10	1.12e-08	15.3753	3.58067
A_23_P422911	HS6ST3	heparan sulfate 6-O-sulfotransferase 3	Homo sapiens heparan sulfate 6-O-sulfotransferase 3 (HS6ST3), mRNA [NM_153456]	2.52734	9.27982	38.0151	1.13e-10	1.12e-08	15.3746	2.57212
A_22_P00015773	LINC01806	long intergenic non-protein coding RNA 1806	Homo sapiens long intergenic non-protein coding RNA 1806 (LINC01806), transcript variant 1, long non-coding RNA [NR_110163]	-2.56099	7.50682	-37.9806	1.14e-10	1.12e-08	15.3667	-2.49539
A_24_P113572	PHF21B	PHD finger protein 21B	Homo sapiens PHD finger protein 21B (PHF21B), transcript variant 1, mRNA [NM_138415]	-2.77054	7.36778	-37.9629	1.14e-10	1.12e-08	15.3627	-2.60034
A_21_P0002730	LINC01980	long intergenic non-protein coding RNA 1980	Homo sapiens long intergenic non-protein coding RNA 1980 (LINC01980), long non-coding RNA [NR_146630]	-2.82889	7.79513	-37.9011	1.16e-10	1.14e-08	15.3486	-2.8467
A_33_P3218960	CACNA1H	calcium voltage-gated channel subunit alpha1 H	Homo sapiens calcium voltage-gated channel subunit alpha1 H (CACNA1H), transcript variant 1, mRNA [NM_021098]	-5.85033	9.6583	-37.9004	1.16e-10	1.14e-08	15.3485	-5.96449
A_23_P48771	DGLUCY	D-glutamate cyclase	Homo sapiens D-glutamate cyclase (DGLUCY), transcript variant 3, mRNA [NM_024952]	3.57827	9.72214	37.8742	1.16e-10	1.14e-08	15.3425	3.74601
A_32_P180265	LOC105379807	uncharacterized LOC105379807	Homo sapiens uncharacterized LOC105379807 (LOC105379807), long non-coding RNA [NR_144466]	3.15068	7.70897	37.8262	1.18e-10	1.15e-08	15.3316	3.00892
A_22_P00024857	LOC100288798	uncharacterized LOC100288798	Homo sapiens uncharacterized LOC100288798 (LOC100288798), transcript variant 1, long non-coding RNA [NR_125377]	-2.37954	8.12245	-37.7956	1.18e-10	1.15e-08	15.3246	-2.28715
A_23_P103011	RAB36	RAB36, member RAS oncogene family	Homo sapiens RAB36, member RAS oncogene family (RAB36), transcript variant 3, mRNA [NM_004914]	-2.35515	7.92388	-37.7954	1.18e-10	1.15e-08	15.3245	-2.30093
A_19_P00812701	0	0	0	-2.5829	7.84196	-37.7922	1.18e-10	1.15e-08	15.3238	-2.62329
A_33_P3419190	AREG	amphiregulin	Homo sapiens amphiregulin (AREG), mRNA [NM_001657]	-5.22813	10.9659	-37.7584	1.19e-10	1.16e-08	15.3161	-5.1586
A_23_P154566	TOX2	TOX high mobility group box family member 2	Homo sapiens TOX high mobility group box family member 2 (TOX2), transcript variant 3, mRNA [NM_032883]	-2.85646	8.86145	-37.7544	1.19e-10	1.16e-08	15.3152	-2.87104
A_33_P3311076	CYB5A	cytochrome b5 type A	Homo sapiens cytochrome b5 type A (CYB5A), transcript variant 3, mRNA [NM_001190807]	2.91472	14.433	37.7519	1.19e-10	1.16e-08	15.3146	3.05783
A_32_P174365	SATB2	SATB homeobox 2	Homo sapiens SATB homeobox 2 (SATB2), transcript variant 2, mRNA [NM_015265]	-2.40451	7.35998	-37.7363	1.2e-10	1.16e-08	15.311	-2.38158
A_23_P166280	ICOSLG	inducible T cell costimulator ligand	inducible T cell costimulator ligand [Source:HGNC Symbol;Acc:HGNC:17087] [ENST00000407780]	-2.3859	9.67198	-37.7267	1.2e-10	1.16e-08	15.3088	-2.21517
A_23_P83838	CA8	carbonic anhydrase 8	Homo sapiens carbonic anhydrase 8 (CA8), transcript variant 1, mRNA [NM_004056]	2.77246	8.16989	37.7051	1.21e-10	1.17e-08	15.3039	2.49699
A_33_P3357626	0	0	ribosomal protein L10 pseudogene 17 [Source:HGNC Symbol;Acc:HGNC:52348] [ENST00000453852]	2.52995	9.08669	37.6902	1.21e-10	1.17e-08	15.3005	2.50934
A_23_P20392	PSD3	pleckstrin and Sec7 domain containing 3	Homo sapiens pleckstrin and Sec7 domain containing 3 (PSD3), transcript variant 1, mRNA [NM_015310]	-2.74811	7.90162	-37.6859	1.21e-10	1.17e-08	15.2995	-2.94569
A_22_P00022003	0	0	novel transcript [ENST00000423466]	5.09468	8.73903	37.6316	1.23e-10	1.18e-08	15.287	4.98437
A_23_P353005	RNF217	ring finger protein 217	Homo sapiens ring finger protein 217 (RNF217), transcript variant 2, mRNA [NM_152553]	2.66265	7.49372	37.6181	1.23e-10	1.18e-08	15.2839	2.60994
A_33_P6805163	NOP14-AS1	NOP14 antisense RNA 1	Homo sapiens NOP14 antisense RNA 1 (NOP14-AS1), long non-coding RNA [NR_015453]	-2.43021	8.0778	-37.6087	1.23e-10	1.18e-08	15.2818	-2.39585
A_24_P404033	ARPIN	actin related protein 2/3 complex inhibitor	Homo sapiens actin related protein 2/3 complex inhibitor (ARPIN), transcript variant 1, mRNA [NM_182616]	2.57333	7.7796	37.5804	1.24e-10	1.19e-08	15.2753	2.36303
A_23_P4551	SETBP1	SET binding protein 1	Homo sapiens SET binding protein 1 (SETBP1), transcript variant 1, mRNA [NM_015559]	2.96011	8.73445	37.5713	1.24e-10	1.19e-08	15.2732	2.82407
A_23_P145529	PKIB	cAMP-dependent protein kinase inhibitor beta	Homo sapiens cAMP-dependent protein kinase inhibitor beta (PKIB), transcript variant 1, mRNA [NM_181795]	-3.92765	9.80337	-37.5503	1.25e-10	1.19e-08	15.2684	-4.08242
A_23_P6252	DSCR8	Down syndrome critical region 8	Homo sapiens Down syndrome critical region 8 (DSCR8), transcript variant 4, long non-coding RNA [NR_026838]	-2.86935	7.67634	-37.5407	1.25e-10	1.19e-08	15.2662	-2.81786
A_21_P0014186	LOC101927811	uncharacterized LOC101927811	Homo sapiens uncharacterized LOC101927811 (LOC101927811), transcript variant 1, long non-coding RNA [NR_110119]	2.46971	7.46549	37.5037	1.26e-10	1.2e-08	15.2576	2.6079
A_32_P112623	FAM27E2	family with sequence similarity 27 member E2	Homo sapiens family with sequence similarity 27 member E2 (FAM27E2), long non-coding RNA [NR_103714]	3.03835	7.69273	37.4976	1.26e-10	1.2e-08	15.2562	3.02314
A_33_P3258923	MKRN3	makorin ring finger protein 3	Homo sapiens makorin ring finger protein 3 (MKRN3), mRNA [NM_005664]	-2.66221	7.23825	-37.4895	1.27e-10	1.2e-08	15.2544	-2.64289
A_33_P3233608	SPANXC	SPANX family member C	Homo sapiens SPANX family member C (SPANXC), mRNA [NM_022661]	-3.09984	7.67095	-37.4872	1.27e-10	1.2e-08	15.2538	-2.91763
A_23_P217475	IDS	iduronate 2-sulfatase	Homo sapiens iduronate 2-sulfatase (IDS), transcript variant 2, mRNA [NM_006123]	-2.43933	10.7616	-37.4788	1.27e-10	1.2e-08	15.2519	-2.46468
A_23_P96209	REEP4	receptor accessory protein 4	Homo sapiens receptor accessory protein 4 (REEP4), transcript variant 1, mRNA [NM_025232]	-2.8392	9.51917	-37.4395	1.28e-10	1.21e-08	15.2428	-2.74045
A_33_P3812669	GABARAPL1	GABA type A receptor associated protein like 1	Homo sapiens GABA type A receptor associated protein like 1 (GABARAPL1), transcript variant 2, mRNA [NM_031412]	2.94242	9.79315	37.4198	1.29e-10	1.21e-08	15.2383	2.84195
A_22_P00018413	LINC00858	long intergenic non-protein coding RNA 858	Homo sapiens long intergenic non-protein coding RNA 858 (LINC00858), long non-coding RNA [NR_038220]	-2.63697	7.35326	-37.4178	1.29e-10	1.21e-08	15.2378	-2.80313
A_21_P0012305	TPTEP1	TPTE pseudogene 1	TPTE pseudogene 1 [Source:HGNC Symbol;Acc:HGNC:43648] [ENST00000426585]	3.23139	7.67892	37.3884	1.29e-10	1.21e-08	15.231	3.22236
A_33_P3352019	SCARA3	scavenger receptor class A member 3	Homo sapiens scavenger receptor class A member 3 (SCARA3), transcript variant 2, mRNA [NM_182826]	2.71171	8.37103	37.3806	1.3e-10	1.21e-08	15.2292	2.74713
A_23_P148047	PTGER4	prostaglandin E receptor 4	Homo sapiens prostaglandin E receptor 4 (PTGER4), mRNA [NM_000958]	2.93626	10.617	37.3778	1.3e-10	1.21e-08	15.2286	2.97712
A_23_P111583	CD36	CD36 molecule	Homo sapiens CD36 molecule (CD36), transcript variant 2, mRNA [NM_001001547]	6.56692	9.48954	37.3684	1.3e-10	1.21e-08	15.2264	6.75957
A_32_P353798	PTDSS2	phosphatidylserine synthase 2	Homo sapiens phosphatidylserine synthase 2 (PTDSS2), transcript variant 2, mRNA [NM_030783]	-2.37032	10.9342	-37.3467	1.31e-10	1.22e-08	15.2214	-2.55143
A_24_P380536	CD164	CD164 molecule	Homo sapiens CD164 molecule (CD164), transcript variant 1, mRNA [NM_006016]	2.78123	12.6861	37.3134	1.32e-10	1.22e-08	15.2137	2.7748
A_33_P3352867	PCDHA6	protocadherin alpha 6	Homo sapiens protocadherin alpha 6 (PCDHA6), transcript variant 2, mRNA [NM_031848]	-2.46757	7.26495	-37.2764	1.33e-10	1.23e-08	15.2051	-2.38828
A_33_P3300253	PTPN20	protein tyrosine phosphatase, non-receptor type 20	Homo sapiens protein tyrosine phosphatase, non-receptor type 20 (PTPN20), transcript variant 27, mRNA [NM_001352527]	2.61698	7.37861	37.2519	1.33e-10	1.24e-08	15.1994	2.7893
A_33_P3209096	CD58	CD58 molecule	Homo sapiens CD58 molecule (CD58), transcript variant 1, mRNA [NM_001779]	-2.97036	9.34153	-37.2336	1.34e-10	1.24e-08	15.1951	-2.79253
A_33_P3211734	SIKE1	suppressor of IKBKE 1	Homo sapiens suppressor of IKBKE 1 (SIKE1), transcript variant 1, mRNA [NM_001102396]	-2.47148	12.7369	-37.2006	1.35e-10	1.25e-08	15.1875	-2.48415
A_23_P216468	SLC1A1	solute carrier family 1 member 1	Homo sapiens solute carrier family 1 member 1 (SLC1A1), mRNA [NM_004170]	3.86725	8.59617	37.1958	1.35e-10	1.25e-08	15.1864	3.85026
A_23_P257583	DENND2A	DENN domain containing 2A	Homo sapiens DENN domain containing 2A (DENND2A), transcript variant 1, mRNA [NM_015689]	2.81774	7.88019	37.1848	1.36e-10	1.25e-08	15.1838	2.83078
A_23_P254756	CD164	CD164 molecule	Homo sapiens CD164 molecule (CD164), transcript variant 1, mRNA [NM_006016]	2.81977	13.1682	37.1378	1.37e-10	1.26e-08	15.1729	2.65975
A_23_P66948	GAREM1	GRB2 associated regulator of MAPK1 subtype 1	Homo sapiens GRB2 associated regulator of MAPK1 subtype 1 (GAREM1), transcript variant 2, mRNA [NM_022751]	2.44865	9.17453	37.1321	1.37e-10	1.26e-08	15.1715	2.2954
A_33_P3251801	KLRG2	killer cell lectin like receptor G2	Homo sapiens killer cell lectin like receptor G2 (KLRG2), mRNA [NM_198508]	4.04332	9.42821	37.1232	1.37e-10	1.26e-08	15.1695	4.00372
A_33_P3233645	MT1G	metallothionein 1G	Homo sapiens metallothionein 1G (MT1G), transcript variant 2, mRNA [NM_001301267]	6.118	9.47645	37.0476	1.4e-10	1.28e-08	15.1518	6.11081
A_33_P3363637	BLNK	B cell linker	Homo sapiens B cell linker (BLNK), transcript variant 1, mRNA [NM_013314]	3.04593	9.43243	37.006	1.41e-10	1.29e-08	15.1421	3.01378
A_23_P47484	GLYATL2	glycine-N-acyltransferase like 2	Homo sapiens glycine-N-acyltransferase like 2 (GLYATL2), mRNA [NM_145016]	5.6964	9.29787	36.994	1.41e-10	1.29e-08	15.1393	5.74436
A_23_P210708	SIRPA	signal regulatory protein alpha	Homo sapiens signal regulatory protein alpha (SIRPA), transcript variant 1, mRNA [NM_001040022]	3.94366	8.64779	36.9928	1.41e-10	1.29e-08	15.139	3.91804
A_32_P319200	GGTLC2	gamma-glutamyltransferase light chain 2	Homo sapiens gamma-glutamyltransferase light chain 2 (GGTLC2), transcript variant 1, mRNA [NM_199127]	3.62554	10.0039	36.9802	1.42e-10	1.29e-08	15.1361	3.55642
A_23_P154962	RIMBP3	RIMS binding protein 3	Homo sapiens RIMS binding protein 3 (RIMBP3), mRNA [NM_015672]	-2.84361	7.87328	-36.9411	1.43e-10	1.3e-08	15.1269	-2.84923
A_23_P12336	PRMT6	protein arginine methyltransferase 6	Homo sapiens protein arginine methyltransferase 6 (PRMT6), mRNA [NM_018137]	-2.56718	12.6822	-36.8826	1.45e-10	1.31e-08	15.1132	-2.55034
A_24_P408603	RAB39B	RAB39B, member RAS oncogene family	Homo sapiens RAB39B, member RAS oncogene family (RAB39B), mRNA [NM_171998]	-3.03124	7.72628	-36.8821	1.45e-10	1.31e-08	15.1131	-2.94082
A_24_P336848	ACYP2	acylphosphatase 2	Homo sapiens acylphosphatase 2 (ACYP2), transcript variant 3, mRNA [NM_138448]	2.51453	9.91791	36.7899	1.48e-10	1.34e-08	15.0914	2.47107
A_33_P6806144	LINC00476	long intergenic non-protein coding RNA 476	Homo sapiens long intergenic non-protein coding RNA 476 (LINC00476), transcript variant 1, long non-coding RNA [NR_023390]	-2.70442	7.73907	-36.7841	1.48e-10	1.34e-08	15.09	-2.47499
A_23_P42909	TMEM139	transmembrane protein 139	Homo sapiens transmembrane protein 139 (TMEM139), transcript variant 1, mRNA [NM_153345]	3.29586	10.8684	36.7833	1.48e-10	1.34e-08	15.0898	3.26386
A_24_P942969	FUT2	fucosyltransferase 2	Homo sapiens fucosyltransferase 2 (FUT2), transcript variant 1, mRNA [NM_000511]	3.67501	7.83853	36.7757	1.49e-10	1.34e-08	15.0881	3.67661
A_24_P215882	ARHGDIG	Rho GDP dissociation inhibitor gamma	Homo sapiens Rho GDP dissociation inhibitor gamma (ARHGDIG), mRNA [NM_001176]	-2.79307	8.07344	-36.756	1.49e-10	1.34e-08	15.0834	-2.81266
A_33_P3265030	GP1BB	glycoprotein Ib platelet subunit beta	Homo sapiens glycoprotein Ib platelet subunit beta (GP1BB), mRNA [NM_000407]	2.4592	10.9871	36.7532	1.49e-10	1.34e-08	15.0827	2.42821
A_23_P207387	GHDC	GH3 domain containing	Homo sapiens GH3 domain containing (GHDC), transcript variant 1, mRNA [NM_032484]	2.88309	8.25759	36.7405	1.5e-10	1.34e-08	15.0797	3.07013
A_21_P0000629	SARS	seryl-tRNA synthetase	Homo sapiens seryl-tRNA synthetase (SARS), transcript variant 2, non-coding RNA [NR_034072]	-2.75042	9.12251	-36.7351	1.5e-10	1.34e-08	15.0785	-2.67957
A_23_P25475	SOAT2	sterol O-acyltransferase 2	Homo sapiens sterol O-acyltransferase 2 (SOAT2), mRNA [NM_003578]	-3.26453	8.65394	-36.733	1.5e-10	1.34e-08	15.078	-3.32083
A_22_P00013508	HDGFL3	HDGF like 3	HDGF like 3 [Source:HGNC Symbol;Acc:HGNC:24937] [ENST00000568294]	-3.07663	8.08227	-36.7326	1.5e-10	1.34e-08	15.0779	-3.00374
A_23_P83403	LIMCH1	LIM and calponin homology domains 1	Homo sapiens LIM and calponin homology domains 1 (LIMCH1), transcript variant 1, mRNA [NM_014988]	3.18309	7.73827	36.7323	1.5e-10	1.34e-08	15.0778	3.20746
A_32_P86118	PM20D2	peptidase M20 domain containing 2	Homo sapiens peptidase M20 domain containing 2 (PM20D2), mRNA [NM_001010853]	-3.07056	8.49621	-36.7084	1.51e-10	1.34e-08	15.0722	-3.05067
A_21_P0014742	0	0	Sequence 1459 from Patent EP3253886. [LP896595]	-2.1918	8.10445	-36.6988	1.51e-10	1.34e-08	15.0699	-2.13478
A_33_P3383261	SIKE1	suppressor of IKBKE 1	Homo sapiens suppressor of IKBKE 1 (SIKE1), transcript variant 1, mRNA [NM_001102396]	-2.50474	12.141	-36.6718	1.52e-10	1.35e-08	15.0635	-2.37766
A_23_P21943	SAGE1	sarcoma antigen 1	Homo sapiens sarcoma antigen 1 (SAGE1), mRNA [NM_018666]	-2.63795	7.43208	-36.6446	1.53e-10	1.35e-08	15.0571	-2.64293
A_23_P53081	OSBPL5	oxysterol binding protein like 5	Homo sapiens oxysterol binding protein like 5 (OSBPL5), transcript variant 1, mRNA [NM_020896]	3.95875	12.2748	36.6373	1.53e-10	1.35e-08	15.0554	4.04333
A_24_P96961	SPSB1	splA/ryanodine receptor domain and SOCS box containing 1	Homo sapiens splA/ryanodine receptor domain and SOCS box containing 1 (SPSB1), mRNA [NM_025106]	3.13107	10.4489	36.6361	1.53e-10	1.35e-08	15.0551	3.29033
A_33_P3234197	TRIM45	tripartite motif containing 45	Homo sapiens tripartite motif containing 45 (TRIM45), transcript variant 1, mRNA [NM_025188]	-2.67409	10.9526	-36.6258	1.54e-10	1.35e-08	15.0527	-2.82711
A_24_P342096	FAM27C	family with sequence similarity 27 member C	Homo sapiens family with sequence similarity 27 member C (FAM27C), long non-coding RNA [NR_027421]	3.97794	8.73611	36.6231	1.54e-10	1.35e-08	15.052	4.00819
A_24_P753454	NDUFA6-DT	NDUFA6 divergent transcript	Homo sapiens NDUFA6 divergent transcript (NDUFA6-DT), long non-coding RNA [NR_034118]	2.31645	7.90433	36.6075	1.54e-10	1.36e-08	15.0483	2.09157
A_32_P231446	HIPK1	homeodomain interacting protein kinase 1	Homo sapiens homeodomain interacting protein kinase 1 (HIPK1), transcript variant 1, mRNA [NM_198268]	-2.43154	13.3388	-36.5794	1.55e-10	1.36e-08	15.0417	-2.4382
A_23_P167509	CYFIP2	cytoplasmic FMR1 interacting protein 2	Homo sapiens cytoplasmic FMR1 interacting protein 2 (CYFIP2), transcript variant 3, mRNA [NM_014376]	-2.96589	7.99388	-36.5712	1.56e-10	1.36e-08	15.0397	-3.07739
A_23_P29124	GP1BB	glycoprotein Ib platelet subunit beta	Homo sapiens glycoprotein Ib platelet subunit beta (GP1BB), mRNA [NM_000407]	2.72634	9.72236	36.5125	1.58e-10	1.38e-08	15.0258	2.7443
A_23_P83579	ARNT2	aryl hydrocarbon receptor nuclear translocator 2	Homo sapiens aryl hydrocarbon receptor nuclear translocator 2 (ARNT2), mRNA [NM_014862]	-2.65633	8.50728	-36.4973	1.58e-10	1.38e-08	15.0222	-2.6804
A_23_P57268	CXADR	CXADR, Ig-like cell adhesion molecule	Homo sapiens CXADR, Ig-like cell adhesion molecule (CXADR), transcript variant 1, mRNA [NM_001338]	3.56417	8.12698	36.4863	1.59e-10	1.38e-08	15.0196	3.45391
A_23_P133691	RRAGD	Ras related GTP binding D	Homo sapiens Ras related GTP binding D (RRAGD), mRNA [NM_021244]	3.20869	9.49444	36.4587	1.6e-10	1.39e-08	15.013	3.11427
A_23_P98183	HRAS	HRas proto-oncogene, GTPase	Homo sapiens HRas proto-oncogene, GTPase (HRAS), transcript variant 1, mRNA [NM_005343]	-2.43643	10.5598	-36.4531	1.6e-10	1.39e-08	15.0117	-2.44862
A_23_P250982	ISOC1	isochorismatase domain containing 1	Homo sapiens isochorismatase domain containing 1 (ISOC1), mRNA [NM_016048]	-2.43843	13.362	-36.4505	1.6e-10	1.39e-08	15.0111	-2.46378
A_21_P0005813	LOC107986935	uncharacterized LOC107986935	PREDICTED: Homo sapiens uncharacterized LOC107986935 (LOC107986935), ncRNA [XR_001745860]	3.1263	7.6158	36.4408	1.6e-10	1.39e-08	15.0088	3.22703
A_23_P304489	FAM19A5	family with sequence similarity 19 member A5, C-C motif chemokine like	Homo sapiens family with sequence similarity 19 member A5, C-C motif chemokine like (FAM19A5), transcript variant 2, mRNA [NM_015381]	-2.97341	8.11402	-36.4318	1.61e-10	1.39e-08	15.0066	-2.8059
A_22_P00008551	0	0	novel transcript [ENST00000423466]	4.69112	8.58485	36.3395	1.64e-10	1.42e-08	14.9846	4.81018
A_33_P3264662	CYP27C1	cytochrome P450 family 27 subfamily C member 1	Homo sapiens cytochrome P450 family 27 subfamily C member 1 (CYP27C1), mRNA [NM_001001665]	3.45397	7.71197	36.3127	1.65e-10	1.42e-08	14.9782	3.68649
A_33_P3386760	CHEK2	checkpoint kinase 2	Homo sapiens checkpoint kinase 2 (CHEK2), transcript variant 5, mRNA [NM_001349956]	-2.76588	9.49218	-36.3087	1.65e-10	1.42e-08	14.9773	-2.74161
A_33_P3381186	SLC5A8	solute carrier family 5 member 8	Homo sapiens solute carrier family 5 member 8 (SLC5A8), mRNA [NM_145913]	3.20181	8.78471	36.3032	1.65e-10	1.42e-08	14.9759	3.21711
A_23_P120442	NCOA3	nuclear receptor coactivator 3	Homo sapiens nuclear receptor coactivator 3 (NCOA3), transcript variant 1, mRNA [NM_181659]	-2.68999	10.4948	-36.2982	1.66e-10	1.42e-08	14.9747	-2.59598
A_23_P202520	ABLIM1	actin binding LIM protein 1	Homo sapiens actin binding LIM protein 1 (ABLIM1), transcript variant 5, mRNA [NM_001322882]	2.50354	13.8005	36.2808	1.66e-10	1.42e-08	14.9706	2.60856
A_23_P433676	ZNF529	zinc finger protein 529	Homo sapiens zinc finger protein 529 (ZNF529), transcript variant 2, mRNA [NM_020951]	2.41618	9.81541	36.2805	1.66e-10	1.42e-08	14.9705	2.23583
A_33_P3335902	ARMCX6	armadillo repeat containing X-linked 6	Homo sapiens armadillo repeat containing X-linked 6 (ARMCX6), transcript variant 3, mRNA [NM_001184768]	-2.50196	10.0242	-36.1946	1.7e-10	1.45e-08	14.95	-2.48976
A_33_P3282566	TMEM104	transmembrane protein 104	Homo sapiens transmembrane protein 104 (TMEM104), transcript variant 1, mRNA [NM_017728]	2.15507	10.4033	36.13	1.72e-10	1.47e-08	14.9344	2.15205
A_33_P3252286	CRLF1	cytokine receptor like factor 1	Homo sapiens cytokine receptor like factor 1 (CRLF1), mRNA [NM_004750]	-3.09273	9.91588	-36.1021	1.73e-10	1.48e-08	14.9277	-2.80624
A_23_P154643	BMP7	bone morphogenetic protein 7	Homo sapiens bone morphogenetic protein 7 (BMP7), mRNA [NM_001719]	-2.21329	7.73838	-36.0693	1.75e-10	1.49e-08	14.9198	-2.38156
A_33_P3298216	MYO16	myosin XVI	Homo sapiens myosin XVI (MYO16), transcript variant 1, mRNA [NM_001198950]	-2.25582	7.09795	-36.0085	1.77e-10	1.5e-08	14.9052	-2.46614
A_23_P160729	AP4B1	adaptor related protein complex 4 subunit beta 1	Homo sapiens adaptor related protein complex 4 subunit beta 1 (AP4B1), transcript variant 1, mRNA [NM_006594]	-2.18582	10.5036	-36.0053	1.77e-10	1.5e-08	14.9044	-2.14033
A_33_P3234020	IGDCC3	immunoglobulin superfamily DCC subclass member 3	Homo sapiens immunoglobulin superfamily DCC subclass member 3 (IGDCC3), mRNA [NM_004884]	-2.53393	8.22257	-35.993	1.78e-10	1.51e-08	14.9014	-2.65257
A_23_P416395	STC2	stanniocalcin 2	Homo sapiens stanniocalcin 2 (STC2), mRNA [NM_003714]	-2.72034	8.29399	-35.9652	1.79e-10	1.51e-08	14.8947	-2.67879
A_23_P370666	GLYATL1	glycine-N-acyltransferase like 1	Homo sapiens glycine-N-acyltransferase like 1 (GLYATL1), transcript variant 1, mRNA [NM_080661]	5.95323	9.39455	35.9565	1.79e-10	1.51e-08	14.8926	5.62113
A_21_P0000582	LOC284412	uncharacterized LOC284412	Homo sapiens uncharacterized LOC284412 (LOC284412), long non-coding RNA [NR_029390]	2.47757	8.17741	35.9466	1.8e-10	1.52e-08	14.8903	2.56107
A_32_P34138	FAM25A	family with sequence similarity 25 member A	Homo sapiens family with sequence similarity 25 member A (FAM25A), mRNA [NM_001146157]	-2.262	9.37075	-35.9302	1.8e-10	1.52e-08	14.8863	-2.30431
A_24_P131173	C1orf115	chromosome 1 open reading frame 115	Homo sapiens chromosome 1 open reading frame 115 (C1orf115), mRNA [NM_024709]	2.97621	8.5918	35.8776	1.83e-10	1.54e-08	14.8735	3.02894
A_23_P93973	TRPV5	transient receptor potential cation channel subfamily V member 5	Homo sapiens transient receptor potential cation channel subfamily V member 5 (TRPV5), mRNA [NM_019841]	3.04246	8.17397	35.871	1.83e-10	1.54e-08	14.8719	3.02457
A_23_P28772	DBNDD2	dysbindin domain containing 2	Homo sapiens dysbindin domain containing 2 (DBNDD2), transcript variant 6, mRNA [NM_001048226]	-2.68122	11.4254	-35.8465	1.84e-10	1.54e-08	14.866	-2.61541
A_24_P100996	ANO5	anoctamin 5	Homo sapiens anoctamin 5 (ANO5), transcript variant 1, mRNA [NM_213599]	3.57781	7.82553	35.835	1.84e-10	1.54e-08	14.8632	3.41778
A_33_P6570838	MPV17L	MPV17 mitochondrial inner membrane protein like	MPV17 mitochondrial inner membrane protein like [Source:HGNC Symbol;Acc:HGNC:26827] [ENST00000287594]	3.19509	8.24896	35.7984	1.86e-10	1.55e-08	14.8544	3.20848
A_22_P00007066	0	0	novel transcript [ENST00000559672]	-2.82743	7.54015	-35.762	1.88e-10	1.57e-08	14.8455	-3.04889
A_21_P0004199	lnc-NDUFS6-8	lnc-NDUFS6-8:1	LNCipedia lincRNA (lnc-NDUFS6-8), lincRNA [lnc-NDUFS6-8:1]	6.54174	9.69366	35.7516	1.88e-10	1.57e-08	14.843	6.89328
A_22_P00015434	lnc-SSR3-2	lnc-SSR3-2:3	BX091689 Soares_NFL_T_GBC_S1 Homo sapiens cDNA clone IMAGp998E133811 ; IMAGE:1505652, mRNA sequence [BX091689]	-2.58189	8.15956	-35.7396	1.89e-10	1.57e-08	14.8401	-2.51158
A_21_P0011122	XLOC_l2_003626	0	BROAD Institute lincRNA (XLOC_l2_003626), lincRNA [TCONS_l2_00006715]	-2.48204	7.38629	-35.6907	1.91e-10	1.59e-08	14.8282	-2.55556
A_23_P301304	FGFR1	fibroblast growth factor receptor 1	Homo sapiens fibroblast growth factor receptor 1 (FGFR1), transcript variant 1, mRNA [NM_023110]	3.95314	11.5895	35.662	1.92e-10	1.59e-08	14.8212	3.89921
A_33_P3258013	UBE3B	ubiquitin protein ligase E3B	Homo sapiens ubiquitin protein ligase E3B (UBE3B), transcript variant 4, mRNA [NM_001270449]	-2.51466	11.9334	-35.6604	1.92e-10	1.59e-08	14.8208	-2.48507
A_33_P3407529	PRRT4	proline rich transmembrane protein 4	Homo sapiens proline rich transmembrane protein 4 (PRRT4), transcript variant 1, mRNA [NM_001174164]	-2.70859	8.41461	-35.637	1.93e-10	1.59e-08	14.8151	-2.5348
A_22_P00014556	LINC01833	long intergenic non-protein coding RNA 1833	Homo sapiens long intergenic non-protein coding RNA 1833 (LINC01833), transcript variant 2, long non-coding RNA [NR_147195]	2.55896	7.45531	35.6352	1.93e-10	1.59e-08	14.8146	2.51039
A_33_P3271455	PXDN	peroxidasin	Homo sapiens peroxidasin (PXDN), mRNA [NM_012293]	2.85066	11.7361	35.6307	1.93e-10	1.59e-08	14.8135	2.75742
A_33_P3211804	RUNX1	runt related transcription factor 1	Homo sapiens runt related transcription factor 1 (RUNX1), transcript variant 2, mRNA [NM_001001890]	2.71075	10.4707	35.6274	1.94e-10	1.59e-08	14.8127	2.87429
A_23_P62115	TIMP1	TIMP metallopeptidase inhibitor 1	Homo sapiens TIMP metallopeptidase inhibitor 1 (TIMP1), mRNA [NM_003254]	-3.57949	8.33619	-35.6253	1.94e-10	1.59e-08	14.8122	-3.5517
A_23_P11224	MMGT1	membrane magnesium transporter 1	Homo sapiens membrane magnesium transporter 1 (MMGT1), transcript variant 1, mRNA [NM_173470]	-2.30549	11.8055	-35.6041	1.95e-10	1.6e-08	14.807	-2.36668
A_33_P3237403	ZNF100	zinc finger protein 100	Homo sapiens zinc finger protein 100 (ZNF100), transcript variant 2, mRNA [NM_001351669]	-2.38643	9.54933	-35.53	1.98e-10	1.63e-08	14.7889	-2.49604
A_33_P3216237	BZW2	basic leucine zipper and W2 domains 2	Homo sapiens basic leucine zipper and W2 domains 2 (BZW2), transcript variant 1, mRNA [NM_001159767]	2.55316	12.6898	35.5157	1.99e-10	1.63e-08	14.7854	2.56416
A_24_P322709	SNTA1	syntrophin alpha 1	Homo sapiens syntrophin alpha 1 (SNTA1), mRNA [NM_003098]	2.5888	8.24365	35.4957	2e-10	1.63e-08	14.7805	2.46836
A_33_P3240512	KCTD12	potassium channel tetramerization domain containing 12	Homo sapiens potassium channel tetramerization domain containing 12 (KCTD12), mRNA [NM_138444]	3.8746	8.42064	35.4873	2e-10	1.63e-08	14.7785	3.95131
A_23_P17826	SLC5A1	solute carrier family 5 member 1	Homo sapiens solute carrier family 5 member 1 (SLC5A1), transcript variant 1, mRNA [NM_000343]	3.31909	7.91603	35.4512	2.02e-10	1.65e-08	14.7696	3.53222
A_21_P0008443	lnc-RP11-1085N6.3.1-2	lnc-RP11-1085N6.3.1-2:2	LNCipedia lincRNA (lnc-RP11-1085N6.3.1-2), lincRNA [lnc-RP11-1085N6.3.1-2:2]	4.55226	8.86939	35.4481	2.02e-10	1.65e-08	14.7688	4.7158
A_33_P3288189	RHOBTB3	Rho related BTB domain containing 3	Homo sapiens Rho related BTB domain containing 3 (RHOBTB3), mRNA [NM_014899]	-3.05144	10.7757	-35.4236	2.03e-10	1.65e-08	14.7628	-3.29976
A_22_P00010295	MIR4458HG	MIR4458 host gene	Homo sapiens MIR4458 host gene (MIR4458HG), long non-coding RNA [NR_039989]	-2.83371	7.76981	-35.4051	2.04e-10	1.66e-08	14.7583	-2.68193
A_24_P737939	LRRC73	leucine rich repeat containing 73	Homo sapiens leucine rich repeat containing 73 (LRRC73), transcript variant 1, mRNA [NM_001012974]	-2.56369	8.80573	-35.3893	2.05e-10	1.66e-08	14.7544	-2.84975
A_24_P365015	HOXB13	homeobox B13	Homo sapiens homeobox B13 (HOXB13), mRNA [NM_006361]	4.35881	10.1628	35.3864	2.05e-10	1.66e-08	14.7537	4.30896
A_23_P360316	FUT3	fucosyltransferase 3 (Lewis blood group)	Homo sapiens fucosyltransferase 3 (Lewis blood group) (FUT3), transcript variant 1, mRNA [NM_000149]	5.39443	9.25334	35.3197	2.08e-10	1.68e-08	14.7373	5.84507
A_33_P3337272	NRARP	NOTCH regulated ankyrin repeat protein	Homo sapiens NOTCH regulated ankyrin repeat protein (NRARP), mRNA [NM_001004354]	-2.76882	12.8071	-35.3172	2.08e-10	1.68e-08	14.7367	-2.9595
A_33_P3317392	ADAMTS19	ADAM metallopeptidase with thrombospondin type 1 motif 19	Homo sapiens ADAM metallopeptidase with thrombospondin type 1 motif 19 (ADAMTS19), mRNA [NM_133638]	-2.61245	8.80275	-35.307	2.09e-10	1.68e-08	14.7341	-2.50773
A_23_P357104	ANXA6	annexin A6	Homo sapiens annexin A6 (ANXA6), transcript variant 1, mRNA [NM_001155]	-3.43904	11.1582	-35.2549	2.11e-10	1.7e-08	14.7213	-3.44176
A_33_P3321205	BEGAIN	brain enriched guanylate kinase associated	Homo sapiens brain enriched guanylate kinase associated (BEGAIN), transcript variant 1, mRNA [NM_001159531]	-3.15648	8.52366	-35.2449	2.12e-10	1.7e-08	14.7188	-2.97954
A_24_P322474	PDE4A	phosphodiesterase 4A	Homo sapiens phosphodiesterase 4A (PDE4A), transcript variant 4, mRNA [NM_006202]	-4.02212	9.94673	-35.2443	2.12e-10	1.7e-08	14.7186	-3.99623
A_23_P309739	ESR1	estrogen receptor 1	Homo sapiens estrogen receptor 1 (ESR1), transcript variant 1, mRNA [NM_000125]	-4.31833	9.92759	-35.2434	2.12e-10	1.7e-08	14.7184	-4.25201
A_24_P357465	TP53INP2	tumor protein p53 inducible nuclear protein 2	Homo sapiens tumor protein p53 inducible nuclear protein 2 (TP53INP2), transcript variant 1, mRNA [NM_021202]	3.22981	8.37055	35.2302	2.12e-10	1.7e-08	14.7152	3.19411
A_24_P331560	STS	steroid sulfatase	Homo sapiens steroid sulfatase (STS), transcript variant 1, mRNA [NM_000351]	3.29364	8.28956	35.2213	2.13e-10	1.7e-08	14.713	3.13286
A_24_P129277	NOD1	nucleotide binding oligomerization domain containing 1	Homo sapiens nucleotide binding oligomerization domain containing 1 (NOD1), transcript variant 1, mRNA [NM_006092]	2.83261	8.88916	35.2144	2.13e-10	1.7e-08	14.7113	2.69248
A_33_P3751889	TOM1	target of myb1 membrane trafficking protein	Homo sapiens target of myb1 membrane trafficking protein (TOM1), transcript variant 2, mRNA [NM_001135732]	2.41804	12.0972	35.1964	2.14e-10	1.71e-08	14.7068	2.47913
A_32_P136402	THOC7	THO complex 7	Homo sapiens THO complex 7 (THOC7), transcript variant 1, mRNA [NM_025075]	-3.17915	13.5987	-35.1609	2.16e-10	1.72e-08	14.698	-3.35952
A_24_P126262	BAGE4	BAGE family member 4	Homo sapiens BAGE family member 4 (BAGE4), mRNA [NM_181704]	-2.59064	8.2803	-35.1241	2.18e-10	1.73e-08	14.6889	-2.48232
A_24_P743802	ZNF618	zinc finger protein 618	Homo sapiens zinc finger protein 618 (ZNF618), transcript variant 4, mRNA [NM_001318042]	-2.46426	10.6201	-35.1216	2.18e-10	1.73e-08	14.6883	-2.43673
A_24_P88763	LOXL3	lysyl oxidase like 3	Homo sapiens lysyl oxidase like 3 (LOXL3), transcript variant 1, mRNA [NM_032603]	-2.48189	9.79966	-35.12	2.18e-10	1.73e-08	14.6879	-2.40047
A_23_P35912	CASP4	caspase 4	Homo sapiens caspase 4 (CASP4), transcript variant gamma, mRNA [NM_033306]	2.34557	12.4582	35.108	2.19e-10	1.73e-08	14.6849	2.30783
A_33_P3391316	0	0	novel transcript [ENST00000629002]	2.55806	7.69689	35.0955	2.19e-10	1.74e-08	14.6818	2.79132
A_23_P571	SLC2A1	solute carrier family 2 member 1	Homo sapiens solute carrier family 2 member 1 (SLC2A1), mRNA [NM_006516]	-2.53589	12.7394	-35.0836	2.2e-10	1.74e-08	14.6789	-2.66295
A_33_P3421626	KIAA1147	KIAA1147	Homo sapiens KIAA1147 (KIAA1147), mRNA [NM_001080392]	2.17096	11.9247	35.0497	2.22e-10	1.75e-08	14.6704	2.24642
A_32_P452655	LGALS9C	galectin 9C	Homo sapiens galectin 9C (LGALS9C), mRNA [NM_001040078]	3.61951	9.67086	35.0288	2.23e-10	1.75e-08	14.6652	3.48931
A_33_P3358342	SIAH2	siah E3 ubiquitin protein ligase 2	Homo sapiens siah E3 ubiquitin protein ligase 2 (SIAH2), mRNA [NM_005067]	-3.81377	13.6616	-35.0186	2.23e-10	1.75e-08	14.6627	-3.88262
A_33_P3369834	REEP6	receptor accessory protein 6	Homo sapiens receptor accessory protein 6 (REEP6), transcript variant 1, mRNA [NM_001329556]	2.3916	10.0121	35.0164	2.23e-10	1.75e-08	14.6621	2.32499
A_32_P199551	SPTSSB	serine palmitoyltransferase small subunit B	Homo sapiens serine palmitoyltransferase small subunit B (SPTSSB), transcript variant 2, mRNA [NM_001040100]	-5.80498	10.2552	-35.0152	2.24e-10	1.75e-08	14.6618	-5.58991
A_23_P84448	TUBA4A	tubulin alpha 4a	Homo sapiens tubulin alpha 4a (TUBA4A), transcript variant 1, mRNA [NM_006000]	2.8714	9.45376	35.0111	2.24e-10	1.75e-08	14.6608	2.7541
A_33_P3214056	LINC00869	long intergenic non-protein coding RNA 869	Homo sapiens long intergenic non-protein coding RNA 869 (LINC00869), transcript variant 8, long non-coding RNA [NR_111952]	2.06473	12.6067	34.9993	2.24e-10	1.75e-08	14.6579	2.04226
A_23_P319583	RIMS3	regulating synaptic membrane exocytosis 3	Homo sapiens regulating synaptic membrane exocytosis 3 (RIMS3), mRNA [NM_014747]	2.10756	9.84178	34.9983	2.24e-10	1.75e-08	14.6576	2.16605
A_21_P0000603	ASB9P1	ankyrin repeat and SOCS box containing 9 pseudogene 1	Homo sapiens ankyrin repeat and SOCS box containing 9 pseudogene 1 (ASB9P1), non-coding RNA [NR_033769]	-2.64983	7.64879	-34.9939	2.25e-10	1.75e-08	14.6565	-2.77673
A_33_P3237634	TSC22D3	TSC22 domain family member 3	Homo sapiens TSC22 domain family member 3 (TSC22D3), transcript variant 4, mRNA [NM_001318468]	2.61391	13.9247	34.9933	2.25e-10	1.75e-08	14.6564	2.72177
A_23_P254271	TUBB6	tubulin beta 6 class V	Homo sapiens tubulin beta 6 class V (TUBB6), transcript variant 1, mRNA [NM_032525]	-3.0643	13.7314	-34.9862	2.25e-10	1.75e-08	14.6546	-2.91295
A_33_P3402329	MIR503HG	MIR503 host gene	Homo sapiens MIR503 host gene (MIR503HG), long non-coding RNA [NR_024607]	-4.00969	9.46299	-34.9671	2.26e-10	1.76e-08	14.6499	-3.89943
A_32_P47643	FAM110C	family with sequence similarity 110 member C	Homo sapiens family with sequence similarity 110 member C (FAM110C), mRNA [NM_001077710]	2.23236	10.7386	34.9231	2.28e-10	1.77e-08	14.6389	2.08565
A_33_P3323722	ARL4C	ADP ribosylation factor like GTPase 4C	Homo sapiens ADP ribosylation factor like GTPase 4C (ARL4C), transcript variant 1, mRNA [NM_001282431]	2.88871	8.99116	34.9213	2.29e-10	1.77e-08	14.6385	2.85274
A_33_P3415191	ATP8B1	ATPase phospholipid transporting 8B1	Homo sapiens ATPase phospholipid transporting 8B1 (ATP8B1), mRNA [NM_005603]	2.28844	11.5601	34.9201	2.29e-10	1.77e-08	14.6381	2.20765
A_23_P60210	RLN1	relaxin 1	Homo sapiens relaxin 1 (RLN1), mRNA [NM_006911]	-2.24042	7.77983	-34.9069	2.29e-10	1.78e-08	14.6349	-2.16778
A_33_P3396214	KREMEN2	kringle containing transmembrane protein 2	Homo sapiens kringle containing transmembrane protein 2 (KREMEN2), transcript variant 4, mRNA [NM_172229]	-3.10444	11.957	-34.8926	2.3e-10	1.78e-08	14.6313	-2.96462
A_33_P3423420	ZNF750	zinc finger protein 750	Homo sapiens zinc finger protein 750 (ZNF750), mRNA [NM_024702]	2.43142	10.0297	34.8781	2.31e-10	1.78e-08	14.6276	2.41426
A_33_P6455786	ANTXR2	ANTXR cell adhesion molecule 2	Homo sapiens ANTXR cell adhesion molecule 2 (ANTXR2), transcript variant 1, mRNA [NM_058172]	2.27827	13.1114	34.8715	2.31e-10	1.78e-08	14.626	2.29238
A_32_P1173	CGAS	cyclic GMP-AMP synthase	Homo sapiens cyclic GMP-AMP synthase (CGAS), mRNA [NM_138441]	-2.7333	8.7096	-34.841	2.33e-10	1.79e-08	14.6184	-2.67352
A_23_P413641	PREX1	phosphatidylinositol-3,4,5-trisphosphate dependent Rac exchange factor 1	Homo sapiens phosphatidylinositol-3,4,5-trisphosphate dependent Rac exchange factor 1 (PREX1), mRNA [NM_020820]	-2.64914	14.488	-34.8314	2.34e-10	1.8e-08	14.616	-2.67138
A_23_P67198	CPAMD8	C3 and PZP like, alpha-2-macroglobulin domain containing 8	Homo sapiens C3 and PZP like, alpha-2-macroglobulin domain containing 8 (CPAMD8), transcript variant 2, non-coding RNA [NR_147452]	4.19791	11.2384	34.7976	2.35e-10	1.81e-08	14.6075	4.11438
A_24_P171268	RASSF5	Ras association domain family member 5	Homo sapiens Ras association domain family member 5 (RASSF5), transcript variant 1, mRNA [NM_182663]	2.42244	8.38701	34.7951	2.36e-10	1.81e-08	14.6069	2.24603
A_23_P92042	ITPR1	inositol 1,4,5-trisphosphate receptor type 1	Homo sapiens inositol 1,4,5-trisphosphate receptor type 1 (ITPR1), transcript variant 2, mRNA [NM_002222]	3.13068	10.5111	34.7669	2.37e-10	1.82e-08	14.5998	3.01026
A_23_P42695	GGCT	gamma-glutamylcyclotransferase	Homo sapiens gamma-glutamylcyclotransferase (GGCT), transcript variant 1, mRNA [NM_024051]	2.30711	15.8524	34.7538	2.38e-10	1.82e-08	14.5965	2.28268
A_33_P3266739	LINC01235	long intergenic non-protein coding RNA 1235	Homo sapiens long intergenic non-protein coding RNA 1235 (LINC01235), long non-coding RNA [NR_033863]	3.33241	7.74568	34.7425	2.39e-10	1.82e-08	14.5937	3.43326
A_21_P0008831	INSYN1-AS1	INSYN1 antisense RNA 1	INSYN1 antisense RNA 1 [Source:HGNC Symbol;Acc:HGNC:51422] [ENST00000615095]	-2.54943	7.46576	-34.7194	2.4e-10	1.83e-08	14.5879	-2.66991
A_23_P337849	CELF3	CUGBP Elav-like family member 3	Homo sapiens CUGBP Elav-like family member 3 (CELF3), transcript variant 1, mRNA [NM_007185]	-2.46548	7.66414	-34.6898	2.42e-10	1.84e-08	14.5804	-2.36443
A_23_P164528	WDR7	WD repeat domain 7	Homo sapiens WD repeat domain 7 (WDR7), transcript variant 1, mRNA [NM_015285]	2.04136	11.1	34.6872	2.42e-10	1.84e-08	14.5798	2.01447
A_23_P48676	PYGL	glycogen phosphorylase L	Homo sapiens glycogen phosphorylase L (PYGL), transcript variant 1, mRNA [NM_002863]	-2.50545	8.16203	-34.6587	2.43e-10	1.85e-08	14.5726	-2.72608
A_23_P418015	MAPRE2	microtubule associated protein RP/EB family member 2	Homo sapiens microtubule associated protein RP/EB family member 2 (MAPRE2), transcript variant 1, mRNA [NM_014268]	3.50868	8.9092	34.6435	2.44e-10	1.85e-08	14.5688	3.33338
A_24_P941051	CSTF2T	cleavage stimulation factor subunit 2 tau variant	Homo sapiens cleavage stimulation factor subunit 2 tau variant (CSTF2T), mRNA [NM_015235]	-3.07335	8.79267	-34.607	2.46e-10	1.87e-08	14.5596	-2.98281
A_23_P48988	SH3GL3	SH3 domain containing GRB2 like 3, endophilin A3	Homo sapiens SH3 domain containing GRB2 like 3, endophilin A3 (SH3GL3), transcript variant EEN-B2-L1, mRNA [NM_003027]	-2.46384	7.97022	-34.5914	2.47e-10	1.87e-08	14.5557	-2.34691
A_23_P154338	EFHD1	EF-hand domain family member D1	Homo sapiens EF-hand domain family member D1 (EFHD1), transcript variant 1, mRNA [NM_025202]	2.14216	12.9984	34.5697	2.49e-10	1.88e-08	14.5502	2.04471
A_21_P0005622	LOC100507516	uncharacterized LOC100507516	Homo sapiens uncharacterized LOC100507516 (LOC100507516), long non-coding RNA [NR_149032]	2.95676	8.29238	34.5621	2.49e-10	1.88e-08	14.5483	2.80786
A_24_P187970	PADI2	peptidyl arginine deiminase 2	Homo sapiens peptidyl arginine deiminase 2 (PADI2), mRNA [NM_007365]	2.52042	8.16876	34.524	2.51e-10	1.9e-08	14.5387	2.9243
A_22_P00023317	LNCAROD	lncRNA activating regulator of DKK1	Homo sapiens lncRNA activating regulator of DKK1 (LNCAROD), transcript variant 1, long non-coding RNA [NR_120641]	-2.52339	7.35743	-34.4972	2.53e-10	1.91e-08	14.5319	-2.52346
A_23_P166848	LTF	lactotransferrin	Homo sapiens lactotransferrin (LTF), transcript variant 1, mRNA [NM_002343]	4.78773	8.57666	34.4751	2.54e-10	1.91e-08	14.5263	4.86689
A_23_P31218	LINC01006	long intergenic non-protein coding RNA 1006	long intergenic non-protein coding RNA 1006 [Source:HGNC Symbol;Acc:HGNC:48971] [ENST00000333319]	-2.40349	8.94504	-34.4691	2.55e-10	1.91e-08	14.5248	-2.51162
A_23_P147805	UPP1	uridine phosphorylase 1	Homo sapiens uridine phosphorylase 1 (UPP1), transcript variant 4, mRNA [NM_001287428]	2.49125	7.92235	34.4578	2.55e-10	1.91e-08	14.5219	2.54076
A_21_P0000781	HOTAIRM1	HOXA transcript antisense RNA, myeloid-specific 1	Homo sapiens HOXA transcript antisense RNA, myeloid-specific 1 (HOTAIRM1), transcript variant 1, long non-coding RNA [NR_038366]	-2.5169	7.58105	-34.4573	2.56e-10	1.91e-08	14.5218	-2.39071
A_23_P104188	ELF3	E74 like ETS transcription factor 3	Homo sapiens E74 like ETS transcription factor 3 (ELF3), transcript variant 1, mRNA [NM_004433]	2.78243	10.9387	34.4567	2.56e-10	1.91e-08	14.5216	2.75725
A_23_P78980	B3GNT3	UDP-GlcNAc:betaGal beta-1,3-N-acetylglucosaminyltransferase 3	Homo sapiens UDP-GlcNAc:betaGal beta-1,3-N-acetylglucosaminyltransferase 3 (B3GNT3), mRNA [NM_014256]	2.28642	12.2168	34.4365	2.57e-10	1.92e-08	14.5165	2.22783
A_33_P3237207	C2orf72	chromosome 2 open reading frame 72	Homo sapiens chromosome 2 open reading frame 72 (C2orf72), mRNA [NM_001144994]	3.06158	8.26748	34.4163	2.58e-10	1.93e-08	14.5114	3.06938
A_23_P57199	GGTLC1	gamma-glutamyltransferase light chain 1	Homo sapiens gamma-glutamyltransferase light chain 1 (GGTLC1), transcript variant A, mRNA [NM_178311]	3.49981	10.5703	34.3214	2.64e-10	1.97e-08	14.4873	3.57436
A_33_P3403773	ZNF569	zinc finger protein 569	Homo sapiens zinc finger protein 569 (ZNF569), transcript variant 1, mRNA [NM_152484]	2.22616	10.6663	34.3071	2.65e-10	1.97e-08	14.4836	2.07061
A_23_P77000	VASH1	vasohibin 1	Homo sapiens vasohibin 1 (VASH1), mRNA [NM_014909]	-2.71844	8.67946	-34.3061	2.65e-10	1.97e-08	14.4834	-2.72823
A_33_P3269069	HS2ST1	heparan sulfate 2-O-sulfotransferase 1	Homo sapiens heparan sulfate 2-O-sulfotransferase 1 (HS2ST1), transcript variant 2, mRNA [NM_001134492]	2.65348	9.65924	34.3051	2.65e-10	1.97e-08	14.4831	2.64042
A_22_P00002818	LINC02611	long intergenic non-protein coding RNA 2611	Homo sapiens uncharacterized LOC101927070 (LOC101927070), long non-coding RNA [NR_126337]	3.00437	7.55339	34.2542	2.68e-10	1.99e-08	14.4702	2.9045
A_32_P32413	SETBP1	SET binding protein 1	Homo sapiens SET binding protein 1 (SETBP1), transcript variant 1, mRNA [NM_015559]	2.70124	8.12414	34.2539	2.68e-10	1.99e-08	14.4701	2.67287
A_23_P215883	NCALD	neurocalcin delta	Homo sapiens neurocalcin delta (NCALD), transcript variant 7, mRNA [NM_001040630]	3.24065	8.04591	34.2262	2.7e-10	2e-08	14.463	3.11621
A_23_P211445	LIMK2	LIM domain kinase 2	Homo sapiens LIM domain kinase 2 (LIMK2), transcript variant 2b, mRNA [NM_016733]	2.25234	12.6418	34.2258	2.7e-10	2e-08	14.4629	2.4515
A_23_P60499	ZNF462	zinc finger protein 462	Homo sapiens zinc finger protein 462 (ZNF462), transcript variant 1, mRNA [NM_021224]	2.49782	10.225	34.2082	2.71e-10	2e-08	14.4584	2.48814
A_23_P52121	PDZK1	PDZ domain containing 1	Homo sapiens PDZ domain containing 1 (PDZK1), transcript variant 1, mRNA [NM_002614]	-6.53026	9.99835	-34.2059	2.72e-10	2e-08	14.4578	-6.34791
A_33_P3415560	ZFP82	ZFP82 zinc finger protein	Homo sapiens ZFP82 zinc finger protein (ZFP82), transcript variant 2, mRNA [NM_001321917]	2.80146	7.80184	34.1947	2.72e-10	2e-08	14.455	2.56872
A_23_P160582	HYI	hydroxypyruvate isomerase (putative)	Homo sapiens hydroxypyruvate isomerase (putative) (HYI), transcript variant 1, mRNA [NM_031207]	2.16355	9.72153	34.1887	2.73e-10	2e-08	14.4534	2.30584
A_23_P106056	DAD1	defender against cell death 1	Homo sapiens defender against cell death 1 (DAD1), mRNA [NM_001344]	-2.47788	13.8826	-34.1867	2.73e-10	2e-08	14.4529	-2.46391
A_23_P203920	SSPN	sarcospan	Homo sapiens sarcospan (SSPN), transcript variant 1, mRNA [NM_005086]	3.59084	10.8186	34.1834	2.73e-10	2e-08	14.4521	3.52921
A_33_P3298062	ABCC5	ATP binding cassette subfamily C member 5	Homo sapiens ATP binding cassette subfamily C member 5 (ABCC5), transcript variant 2, mRNA [NM_001023587]	2.07426	12.4565	34.1743	2.74e-10	2e-08	14.4498	2.11535
A_23_P79108	ATP8B3	ATPase phospholipid transporting 8B3	Homo sapiens ATPase phospholipid transporting 8B3 (ATP8B3), transcript variant 1, mRNA [NM_138813]	4.85237	8.64651	34.1617	2.74e-10	2.01e-08	14.4465	4.43825
A_21_P0004457	lnc-CSNK1A1-1	lnc-CSNK1A1-1:1	LNCipedia lincRNA (lnc-CSNK1A1-1), lincRNA [lnc-CSNK1A1-1:1]	2.31717	7.19542	34.1433	2.76e-10	2.01e-08	14.4418	2.27582
A_24_P321525	RERG	RAS like estrogen regulated growth inhibitor	Homo sapiens RAS like estrogen regulated growth inhibitor (RERG), transcript variant 1, mRNA [NM_032918]	-3.13075	10.757	-34.1282	2.77e-10	2.02e-08	14.438	-3.09177
A_24_P126181	NR2C2AP	nuclear receptor 2C2 associated protein	Homo sapiens nuclear receptor 2C2 associated protein (NR2C2AP), transcript variant 2, mRNA [NM_176880]	-2.99613	10.902	-34.1157	2.78e-10	2.02e-08	14.4348	-2.98349
A_24_P42136	KRT18	keratin 18	Homo sapiens keratin 18 (KRT18), transcript variant 1, mRNA [NM_000224]	-2.23742	15.352	-34.0721	2.81e-10	2.04e-08	14.4236	-2.27146
A_33_P3507542	P3H3	prolyl 3-hydroxylase 3	Homo sapiens prolyl 3-hydroxylase 3 (P3H3), mRNA [NM_014262]	4.29456	11.0534	34.0498	2.82e-10	2.05e-08	14.4179	4.47946
A_33_P3413701	ERAP1	endoplasmic reticulum aminopeptidase 1	Homo sapiens endoplasmic reticulum aminopeptidase 1 (ERAP1), transcript variant 2, mRNA [NM_001040458]	-3.29001	8.63836	-34.0372	2.83e-10	2.05e-08	14.4146	-3.40401
A_24_P402080	MBP	myelin basic protein	Homo sapiens myelin basic protein (MBP), transcript variant 8, mRNA [NM_001025100]	3.51663	9.53679	34.0176	2.84e-10	2.06e-08	14.4096	3.42513
A_23_P432056	RTN4RL1	reticulon 4 receptor like 1	Homo sapiens reticulon 4 receptor like 1 (RTN4RL1), mRNA [NM_178568]	2.10466	8.25596	34.0056	2.85e-10	2.06e-08	14.4065	1.45728
A_21_P0007329	lnc-CCDC34-1	lnc-CCDC34-1:2	BX096431 Soares placenta Nb2HP Homo sapiens cDNA clone IMAGp998K15235, mRNA sequence [BX096431]	-2.43048	7.53053	-33.9997	2.86e-10	2.06e-08	14.405	-2.45399
A_33_P3365193	AMY1B	amylase, alpha 1B (salivary)	Homo sapiens amylase, alpha 1B (salivary) (AMY1B), mRNA [NM_001008218]	3.55834	8.00496	33.9772	2.87e-10	2.07e-08	14.3992	3.40972
A_33_P3225690	ZNF516	zinc finger protein 516	Homo sapiens zinc finger protein 516 (ZNF516), mRNA [NM_014643]	-2.82232	7.76462	-33.9499	2.89e-10	2.08e-08	14.3922	-2.77295
A_33_P3295283	LPCAT3	lysophosphatidylcholine acyltransferase 3	Homo sapiens lysophosphatidylcholine acyltransferase 3 (LPCAT3), mRNA [NM_005768]	2.40065	13.1497	33.9376	2.9e-10	2.09e-08	14.389	2.52889
A_22_P00005343	KCNG1	potassium voltage-gated channel modifier subfamily G member 1	Homo sapiens potassium voltage-gated channel modifier subfamily G member 1 (KCNG1), mRNA [NM_002237]	-2.84418	8.37026	-33.8953	2.93e-10	2.11e-08	14.3781	-2.71167
A_33_P3423941	IFITM1	interferon induced transmembrane protein 1	Homo sapiens interferon induced transmembrane protein 1 (IFITM1), mRNA [NM_003641]	-6.77877	10.6575	-33.8838	2.94e-10	2.11e-08	14.3751	-6.7652
A_24_P497226	RPS6KB1	ribosomal protein S6 kinase B1	Homo sapiens ribosomal protein S6 kinase B1 (RPS6KB1), transcript variant 1, mRNA [NM_003161]	-2.92874	11.9857	-33.8706	2.95e-10	2.12e-08	14.3717	-2.83354
A_22_P00000865	LOC101927609	uncharacterized LOC101927609	PREDICTED: Homo sapiens uncharacterized LOC101927609 (LOC101927609), ncRNA [XR_927073]	2.52999	7.79082	33.8434	2.97e-10	2.13e-08	14.3647	2.43371
A_33_P3214650	TAP2	transporter 2, ATP binding cassette subfamily B member	Homo sapiens transporter 2, ATP binding cassette subfamily B member (TAP2), transcript variant 1, A allele, mRNA [NM_001290043]	-2.55048	10.209	-33.8293	2.98e-10	2.13e-08	14.361	-2.53433
A_33_P3383955	DDB2	damage specific DNA binding protein 2	Homo sapiens damage specific DNA binding protein 2 (DDB2), transcript variant D1, mRNA [NM_001300734]	-2.4753	9.28275	-33.7963	3e-10	2.15e-08	14.3525	-2.42125
A_32_P74120	LOC105376805	uncharacterized LOC105376805	Homo sapiens uncharacterized LOC105376805 (LOC105376805), transcript variant 1, long non-coding RNA [NR_135056]	2.22182	13.126	33.7924	3e-10	2.15e-08	14.3515	2.13497
A_33_P3360341	GATA3	GATA binding protein 3	Homo sapiens GATA binding protein 3 (GATA3), transcript variant 1, mRNA [NM_001002295]	-2.80462	13.4837	-33.7722	3.02e-10	2.15e-08	14.3463	-2.82671
A_23_P157215	BZW2	basic leucine zipper and W2 domains 2	Homo sapiens basic leucine zipper and W2 domains 2 (BZW2), transcript variant 2, mRNA [NM_014038]	2.25494	13.9214	33.7716	3.02e-10	2.15e-08	14.3461	2.29538
A_23_P48585	SALL2	spalt like transcription factor 2	Homo sapiens spalt like transcription factor 2 (SALL2), transcript variant 1, mRNA [NM_005407]	-2.18361	10.327	-33.7715	3.02e-10	2.15e-08	14.3461	-2.28812
A_21_P0011529	RPS6KB1	ribosomal protein S6 kinase B1	Homo sapiens ribosomal protein S6 kinase B1 (RPS6KB1), transcript variant 3, mRNA [NM_001272043]	-2.26706	9.54491	-33.7314	3.05e-10	2.17e-08	14.3357	-2.16351
A_19_P00316667	LINC02099	long intergenic non-protein coding RNA 2099	Homo sapiens long intergenic non-protein coding RNA 2099 (LINC02099), transcript variant 2, long non-coding RNA [NR_125815]	2.96568	7.98555	33.7269	3.05e-10	2.17e-08	14.3345	2.88401
A_32_P84454	SLC25A21-AS1	SLC25A21 antisense RNA 1	Homo sapiens SLC25A21 antisense RNA 1 (SLC25A21-AS1), long non-coding RNA [NR_033240]	-2.19739	7.76817	-33.7202	3.06e-10	2.17e-08	14.3328	-2.25434
A_33_P3254460	DLK2	delta like non-canonical Notch ligand 2	Homo sapiens delta like non-canonical Notch ligand 2 (DLK2), transcript variant 2, mRNA [NM_206539]	-2.27514	7.84396	-33.7176	3.06e-10	2.17e-08	14.3321	-2.20019
A_33_P3381265	CYB5R2	cytochrome b5 reductase 2	Homo sapiens cytochrome b5 reductase 2 (CYB5R2), transcript variant 1, mRNA [NM_001302826]	2.91263	7.7406	33.7057	3.07e-10	2.17e-08	14.329	3.04901
A_23_P217570	CAPN6	calpain 6	Homo sapiens calpain 6 (CAPN6), mRNA [NM_014289]	-2.25009	7.18485	-33.7002	3.07e-10	2.17e-08	14.3276	-2.23925
A_24_P709377	PAX8-AS1	PAX8 antisense RNA 1	Homo sapiens PAX8 antisense RNA 1 (PAX8-AS1), transcript variant 1, long non-coding RNA [NR_015377]	-3.67414	7.95712	-33.6921	3.08e-10	2.17e-08	14.3255	-3.44004
A_33_P3261222	MTMR7	myotubularin related protein 7	Homo sapiens myotubularin related protein 7 (MTMR7), mRNA [NM_004686]	-2.57747	7.28383	-33.692	3.08e-10	2.17e-08	14.3255	-2.6038
A_23_P156402	NME5	NME/NM23 family member 5	Homo sapiens NME/NM23 family member 5 (NME5), mRNA [NM_003551]	2.9895	7.51214	33.6722	3.1e-10	2.18e-08	14.3203	2.86165
A_23_P210224	DPYSL5	dihydropyrimidinase like 5	Homo sapiens dihydropyrimidinase like 5 (DPYSL5), transcript variant 1, mRNA [NM_020134]	-4.24993	9.09595	-33.6676	3.1e-10	2.18e-08	14.3191	-4.24662
A_33_P3331601	THNSL1	threonine synthase like 1	Homo sapiens threonine synthase like 1 (THNSL1), mRNA [NM_024838]	-3.36298	7.87808	-33.6651	3.1e-10	2.18e-08	14.3185	-3.25139
A_22_P00001234	0	0	novel transcript [ENST00000436077]	2.57665	7.61669	33.6011	3.15e-10	2.21e-08	14.3018	2.66938
A_21_P0001077	LOC101927787	uncharacterized LOC101927787	uncharacterized LOC101927787 [Source:NCBI gene;Acc:101927787] [ENST00000449012]	4.04402	8.42203	33.5842	3.16e-10	2.22e-08	14.2974	4.15093
A_23_P66682	HOXB6	homeobox B6	Homo sapiens homeobox B6 (HOXB6), mRNA [NM_018952]	2.65418	9.66612	33.5653	3.18e-10	2.22e-08	14.2925	2.90252
A_21_P0012336	GGTLC3	gamma-glutamyltransferase light chain family member 3	Homo sapiens gamma-glutamyltransferase light chain family member 3 (GGTLC3), mRNA [NM_001355479]	3.69872	11.0994	33.5231	3.21e-10	2.24e-08	14.2815	3.71963
A_33_P3312658	KYNU	kynureninase	kynureninase [Source:HGNC Symbol;Acc:HGNC:6469] [ENST00000410015]	2.90664	7.9719	33.488	3.24e-10	2.26e-08	14.2723	3.01066
A_23_P52402	PITRM1	pitrilysin metallopeptidase 1	Homo sapiens pitrilysin metallopeptidase 1 (PITRM1), transcript variant 2, mRNA [NM_014889]	2.10875	11.3569	33.4783	3.25e-10	2.26e-08	14.2698	2.07836
A_33_P3637909	UBE2D4	ubiquitin conjugating enzyme E2 D4 (putative)	Homo sapiens ubiquitin conjugating enzyme E2 D4 (putative) (UBE2D4), mRNA [NM_015983]	2.15695	11.6152	33.47	3.25e-10	2.27e-08	14.2676	2.24431
A_23_P7582	TCF7	transcription factor 7	Homo sapiens transcription factor 7 (TCF7), transcript variant 1, mRNA [NM_003202]	2.19436	7.3047	33.4456	3.27e-10	2.27e-08	14.2612	1.94312
A_33_P3587376	SNAR-A3	small NF90 (ILF3) associated RNA A3	Homo sapiens small NF90 (ILF3) associated RNA A3 (SNAR-A3), small nuclear RNA [NR_024214]	-3.70319	16.518	-33.4449	3.27e-10	2.27e-08	14.261	-3.76456
A_33_P3357199	SH2D6	SH2 domain containing 6	Homo sapiens SH2 domain containing 6 (SH2D6), mRNA [NM_201594]	5.1481	8.95434	33.428	3.29e-10	2.28e-08	14.2566	5.18321
A_33_P3373273	SLC15A1	solute carrier family 15 member 1	Homo sapiens solute carrier family 15 member 1 (SLC15A1), mRNA [NM_005073]	2.4422	7.52221	33.4179	3.3e-10	2.28e-08	14.254	2.1914
A_24_P62237	CERK	ceramide kinase	Homo sapiens ceramide kinase (CERK), mRNA [NM_022766]	2.27727	8.716	33.3976	3.31e-10	2.29e-08	14.2486	2.29336
A_23_P85693	GBP2	guanylate binding protein 2	Homo sapiens guanylate binding protein 2 (GBP2), mRNA [NM_004120]	3.70995	8.27591	33.3931	3.32e-10	2.29e-08	14.2475	3.42112
A_24_P212549	0	0	SLC25A24 pseudogene 1 [Source:HGNC Symbol;Acc:HGNC:48933] [ENST00000434803]	-2.76051	7.49272	-33.3661	3.34e-10	2.3e-08	14.2404	-2.96208
A_24_P183664	TRIL	TLR4 interactor with leucine rich repeats	Homo sapiens TLR4 interactor with leucine rich repeats (TRIL), mRNA [NM_014817]	3.33004	11.9188	33.366	3.34e-10	2.3e-08	14.2404	3.34703
A_24_P340066	ELF4	E74 like ETS transcription factor 4	Homo sapiens E74 like ETS transcription factor 4 (ELF4), transcript variant 1, mRNA [NM_001421]	-2.54405	11.3057	-33.3489	3.35e-10	2.31e-08	14.2359	-2.45078
A_23_P217528	KLF8	Kruppel like factor 8	Homo sapiens Kruppel like factor 8 (KLF8), transcript variant 1, mRNA [NM_007250]	3.60107	10.111	33.3368	3.36e-10	2.31e-08	14.2327	3.47721
A_33_P3371989	IGSF1	immunoglobulin superfamily member 1	Homo sapiens immunoglobulin superfamily member 1 (IGSF1), transcript variant 2, mRNA [NM_205833]	-2.27812	7.22736	-33.3319	3.37e-10	2.31e-08	14.2314	-2.2105
A_33_P3278951	TSPYL5	TSPY like 5	Homo sapiens TSPY like 5 (TSPYL5), mRNA [NM_033512]	-2.45833	7.5724	-33.3238	3.37e-10	2.32e-08	14.2293	-2.41196
A_23_P30983	GJB7	gap junction protein beta 7	Homo sapiens gap junction protein beta 7 (GJB7), mRNA [NM_198568]	-3.30265	7.81918	-33.2928	3.4e-10	2.33e-08	14.2211	-3.48808
A_33_P3383866	TREX1	three prime repair exonuclease 1	Homo sapiens three prime repair exonuclease 1 (TREX1), transcript variant 5, mRNA [NM_007248]	2.77202	9.3125	33.2876	3.41e-10	2.33e-08	14.2198	2.51712
A_24_P28295	RABGAP1L	RAB GTPase activating protein 1 like	Homo sapiens RAB GTPase activating protein 1 like (RABGAP1L), transcript variant 6, mRNA [NM_001330989]	2.40658	9.31213	33.2832	3.41e-10	2.33e-08	14.2186	2.31621
A_23_P20022	HILPDA	hypoxia inducible lipid droplet associated	Homo sapiens hypoxia inducible lipid droplet associated (HILPDA), transcript variant 1, mRNA [NM_013332]	-2.31425	13.6554	-33.2195	3.46e-10	2.37e-08	14.2018	-2.34169
A_24_P29733	CDK14	cyclin dependent kinase 14	Homo sapiens cyclin dependent kinase 14 (CDK14), transcript variant 2, mRNA [NM_012395]	3.06554	8.1432	33.2131	3.47e-10	2.37e-08	14.2001	2.89252
A_23_P96965	SYNC	syncoilin, intermediate filament protein	Homo sapiens syncoilin, intermediate filament protein (SYNC), transcript variant 1, mRNA [NM_030786]	2.57799	9.15584	33.1822	3.5e-10	2.38e-08	14.192	2.49057
A_23_P98092	OAT	ornithine aminotransferase	Homo sapiens ornithine aminotransferase (OAT), transcript variant 1, mRNA [NM_000274]	2.14806	13.0487	33.1743	3.5e-10	2.38e-08	14.1899	2.0757
A_23_P50146	SIGLEC15	sialic acid binding Ig like lectin 15	Homo sapiens sialic acid binding Ig like lectin 15 (SIGLEC15), mRNA [NM_213602]	2.85748	9.79239	33.1699	3.51e-10	2.38e-08	14.1887	2.91317
A_21_P0001705	LINC00869	long intergenic non-protein coding RNA 869	Homo sapiens long intergenic non-protein coding RNA 869 (LINC00869), transcript variant 8, long non-coding RNA [NR_111952]	2.29787	11.5412	33.1634	3.51e-10	2.38e-08	14.187	2.28398
A_33_P3691860	FAM122B	family with sequence similarity 122B	Homo sapiens family with sequence similarity 122B (FAM122B), transcript variant 6, mRNA [NM_001331088]	-2.37978	8.95207	-33.1609	3.52e-10	2.38e-08	14.1863	-2.37399
A_33_P3422802	ULBP1	UL16 binding protein 1	Homo sapiens UL16 binding protein 1 (ULBP1), transcript variant 1, mRNA [NM_025218]	-4.39727	8.42425	-33.1463	3.53e-10	2.39e-08	14.1825	-4.57951
A_33_P3565342	LINC01443	long intergenic non-protein coding RNA 1443	Homo sapiens long intergenic non-protein coding RNA 1443 (LINC01443), long non-coding RNA [NR_104164]	3.62673	7.94589	33.1167	3.55e-10	2.41e-08	14.1747	3.55776
A_23_P158318	ROR2	receptor tyrosine kinase like orphan receptor 2	Homo sapiens receptor tyrosine kinase like orphan receptor 2 (ROR2), transcript variant 1, mRNA [NM_004560]	-2.49622	7.57224	-33.1099	3.56e-10	2.41e-08	14.1728	-2.46324
A_24_P82749	CD37	CD37 molecule	Homo sapiens CD37 molecule (CD37), transcript variant 1, mRNA [NM_001774]	-2.12729	7.13565	-33.1066	3.56e-10	2.41e-08	14.172	-1.99201
A_21_P0014094	0	0	Homo sapiens cDNA FLJ39330 fis, clone OCBBF2016405. [AK096649]	-3.61517	8.30123	-33.0473	3.62e-10	2.44e-08	14.1563	-3.54998
A_24_P252078	BTN3A2	butyrophilin subfamily 3 member A2	Homo sapiens butyrophilin subfamily 3 member A2 (BTN3A2), transcript variant 1, mRNA [NM_007047]	2.2156	10.1819	32.9591	3.7e-10	2.49e-08	14.1328	2.2328
A_22_P00006790	LOC107984428	uncharacterized LOC107984428	PREDICTED: Homo sapiens uncharacterized LOC107984428 (LOC107984428), ncRNA [XR_001748530]	3.02596	8.93782	32.9336	3.72e-10	2.5e-08	14.126	2.81738
A_21_P0011685	ZNF730	zinc finger protein 730	PREDICTED: Homo sapiens zinc finger protein 730 (ZNF730), transcript variant X2, mRNA [XM_017026115]	-3.09604	7.63451	-32.9264	3.73e-10	2.51e-08	14.1241	-3.12024
A_33_P3302696	PPM1D	protein phosphatase, Mg2+/Mn2+ dependent 1D	Homo sapiens protein phosphatase, Mg2+/Mn2+ dependent 1D (PPM1D), mRNA [NM_003620]	-2.14866	9.95299	-32.8663	3.79e-10	2.54e-08	14.1081	-2.27975
A_23_P68851	KREMEN1	kringle containing transmembrane protein 1	Homo sapiens kringle containing transmembrane protein 1 (KREMEN1), transcript variant 3, mRNA [NM_001039570]	3.15658	10.4378	32.8561	3.8e-10	2.55e-08	14.1054	2.97046
A_21_P0006675	0	0	novel transcript [ENST00000442526]	-2.62518	9.29863	-32.8401	3.81e-10	2.55e-08	14.1011	-2.62867
A_23_P24332	MUC15	mucin 15, cell surface associated	Homo sapiens mucin 15, cell surface associated (MUC15), transcript variant 2, mRNA [NM_145650]	2.67826	7.70658	32.8056	3.84e-10	2.57e-08	14.0919	2.61248
A_33_P3327822	WRB-SH3BGR	WRB-SH3BGR readthrough	Homo sapiens WRB-SH3BGR readthrough (WRB-SH3BGR), transcript variant 1, mRNA [NM_001317744]	3.29068	10.7466	32.7986	3.85e-10	2.57e-08	14.09	3.10102
A_23_P203115	TMEM25	transmembrane protein 25	Homo sapiens transmembrane protein 25 (TMEM25), transcript variant 1, mRNA [NM_032780]	2.28618	12.0777	32.7898	3.86e-10	2.58e-08	14.0876	2.13244
A_23_P401098	TTC39C	tetratricopeptide repeat domain 39C	Homo sapiens tetratricopeptide repeat domain 39C (TTC39C), transcript variant 2, mRNA [NM_153211]	2.47156	9.6502	32.7841	3.87e-10	2.58e-08	14.0861	2.55558
A_24_P378987	DHRSX	dehydrogenase/reductase X-linked	Homo sapiens dehydrogenase/reductase X-linked (DHRSX), mRNA [NM_145177]	2.1113	11.6285	32.7688	3.88e-10	2.58e-08	14.082	2.16771
A_23_P42882	CAMK2B	calcium/calmodulin dependent protein kinase II beta	Homo sapiens calcium/calmodulin dependent protein kinase II beta (CAMK2B), transcript variant 6, mRNA [NM_172082]	-2.31017	7.5332	-32.7395	3.91e-10	2.6e-08	14.0742	-2.36044
A_24_P343271	RMND1	required for meiotic nuclear division 1 homolog	Homo sapiens required for meiotic nuclear division 1 homolog (RMND1), transcript variant 1, mRNA [NM_017909]	-2.09415	9.06105	-32.7279	3.92e-10	2.61e-08	14.0711	-2.04244
A_23_P94319	KBTBD11	kelch repeat and BTB domain containing 11	Homo sapiens kelch repeat and BTB domain containing 11 (KBTBD11), mRNA [NM_014867]	-2.74929	8.08043	-32.7036	3.95e-10	2.62e-08	14.0645	-2.71831
A_24_P577694	ADCY1	adenylate cyclase 1	Homo sapiens adenylate cyclase 1 (ADCY1), transcript variant 1, mRNA [NM_021116]	-2.87584	7.76146	-32.6868	3.96e-10	2.63e-08	14.06	-2.90441
A_24_P289208	TFF3	trefoil factor 3	Homo sapiens trefoil factor 3 (TFF3), mRNA [NM_003226]	2.78977	8.98238	32.6687	3.98e-10	2.64e-08	14.0552	2.69809
A_23_P34930	BCAS2	BCAS2, pre-mRNA processing factor	Homo sapiens BCAS2, pre-mRNA processing factor (BCAS2), mRNA [NM_005872]	-3.053	13.4195	-32.6598	3.99e-10	2.64e-08	14.0528	-3.03419
A_33_P3271051	CYTH3	cytohesin 3	Homo sapiens cytohesin 3 (CYTH3), mRNA [NM_004227]	2.61799	11.0369	32.6526	4e-10	2.64e-08	14.0508	2.63503
A_23_P216225	EGR3	early growth response 3	Homo sapiens early growth response 3 (EGR3), transcript variant 1, mRNA [NM_004430]	-2.64695	7.29177	-32.6517	4e-10	2.64e-08	14.0506	-2.88919
A_19_P00812135	LINC02593	long intergenic non-protein coding RNA 2593	Homo sapiens long intergenic non-protein coding RNA 2593 (LINC02593), transcript variant 1, long non-coding RNA [NR_026874]	-2.2917	8.45467	-32.6493	4e-10	2.64e-08	14.05	-2.22111
A_24_P388528	ST6GAL1	ST6 beta-galactoside alpha-2,6-sialyltransferase 1	Homo sapiens ST6 beta-galactoside alpha-2,6-sialyltransferase 1 (ST6GAL1), transcript variant 1, mRNA [NM_173216]	3.83267	8.94932	32.6452	4e-10	2.64e-08	14.0489	3.70346
A_23_P171117	MORC4	MORC family CW-type zinc finger 4	Homo sapiens MORC family CW-type zinc finger 4 (MORC4), transcript variant 1, mRNA [NM_024657]	2.15373	12.8798	32.5706	4.08e-10	2.68e-08	14.0288	2.24279
A_33_P3216714	DNAJC6	DnaJ heat shock protein family (Hsp40) member C6	Homo sapiens DnaJ heat shock protein family (Hsp40) member C6 (DNAJC6), transcript variant 1, mRNA [NM_001256864]	-3.03373	8.29274	-32.5693	4.08e-10	2.68e-08	14.0284	-2.97045
A_23_P128215	SOCS2	suppressor of cytokine signaling 2	Homo sapiens suppressor of cytokine signaling 2 (SOCS2), transcript variant 1, mRNA [NM_003877]	-3.23301	8.31475	-32.5565	4.1e-10	2.68e-08	14.025	-3.33858
A_22_P00006106	IRAIN	IGF1R antisense imprinted non-protein coding RNA	Homo sapiens IGF1R antisense imprinted non-protein coding RNA (IRAIN), long non-coding RNA [NR_126453]	-2.743	7.83004	-32.5562	4.1e-10	2.68e-08	14.0249	-2.75933
A_33_P3228460	FXYD3	FXYD domain containing ion transport regulator 3	Homo sapiens FXYD domain containing ion transport regulator 3 (FXYD3), transcript variant 3, mRNA [NM_001136007]	2.66279	14.9592	32.5531	4.1e-10	2.68e-08	14.0241	2.54221
A_33_P3319176	HTR2C	5-hydroxytryptamine receptor 2C	Homo sapiens 5-hydroxytryptamine receptor 2C (HTR2C), transcript variant 1, mRNA [NM_001256760]	-2.10833	7.05196	-32.5373	4.12e-10	2.69e-08	14.0198	-1.71791
A_24_P345451	CYBRD1	cytochrome b reductase 1	Homo sapiens cytochrome b reductase 1 (CYBRD1), transcript variant 1, mRNA [NM_024843]	2.79857	9.03282	32.5074	4.15e-10	2.71e-08	14.0117	2.77757
A_24_P58177	DGLUCY	D-glutamate cyclase	Homo sapiens D-glutamate cyclase (DGLUCY), transcript variant 9, mRNA [NM_001286473]	2.07359	7.88219	32.4893	4.17e-10	2.72e-08	14.0068	2.03019
A_33_P3394809	PCYT2	phosphate cytidylyltransferase 2, ethanolamine	Homo sapiens phosphate cytidylyltransferase 2, ethanolamine (PCYT2), transcript variant 5, mRNA [NM_001282203]	2.19268	10.4448	32.4827	4.17e-10	2.72e-08	14.0051	2.10883
A_24_P193943	PIGN	phosphatidylinositol glycan anchor biosynthesis class N	Homo sapiens phosphatidylinositol glycan anchor biosynthesis class N (PIGN), transcript variant 1, mRNA [NM_176787]	2.00209	7.94528	32.481	4.18e-10	2.72e-08	14.0046	1.85613
A_33_P3577142	lnc-ANKRD11-5	lnc-ANKRD11-5:1	Homo sapiens cDNA FLJ40824 fis, clone TRACH2011113. [AK098143]	-2.06844	9.4439	-32.4798	4.18e-10	2.72e-08	14.0043	-2.16335
A_22_P00013804	NUPR2	nuclear protein 2, transcriptional regulator	Homo sapiens nuclear protein 2, transcriptional regulator (NUPR2), mRNA [NM_001145712]	2.14858	8.51666	32.4771	4.18e-10	2.72e-08	14.0035	1.9432
A_33_P3713357	ALCAM	activated leukocyte cell adhesion molecule	Homo sapiens activated leukocyte cell adhesion molecule (ALCAM), transcript variant 1, mRNA [NM_001627]	2.32173	11.919	32.4701	4.19e-10	2.72e-08	14.0016	2.38533
A_22_P00019273	lnc-MED7-1	lnc-MED7-1:1	Homo sapiens cDNA FLJ34312 fis, clone FEBRA2008265. [AK091631]	-2.38322	9.73942	-32.4583	4.2e-10	2.72e-08	13.9984	-2.48989
A_21_P0010220	0	0	long intergenic non-protein coding RNA 1666 [Source:HGNC Symbol;Acc:HGNC:52454] [ENST00000623794]	-1.98097	8.51667	-32.4574	4.2e-10	2.72e-08	13.9982	-2.15326
A_33_P3411848	CNFN	cornifelin	Homo sapiens cornifelin (CNFN), mRNA [NM_032488]	2.35264	11.3532	32.4453	4.21e-10	2.73e-08	13.9949	2.2811
A_23_P99253	LIN7A	lin-7 homolog A, crumbs cell polarity complex component	Homo sapiens lin-7 homolog A, crumbs cell polarity complex component (LIN7A), transcript variant 1, mRNA [NM_004664]	-2.31034	8.95018	-32.3906	4.27e-10	2.76e-08	13.9801	-2.38437
A_33_P3266396	CPTP	ceramide-1-phosphate transfer protein	Homo sapiens ceramide-1-phosphate transfer protein (CPTP), mRNA [NM_001029885]	1.98403	13.2265	32.358	4.31e-10	2.78e-08	13.9713	2.06883
A_23_P427014	CLDN8	claudin 8	Homo sapiens claudin 8 (CLDN8), mRNA [NM_199328]	3.09638	7.49076	32.3515	4.32e-10	2.78e-08	13.9695	3.30648
A_24_P77082	KMO	kynurenine 3-monooxygenase	Homo sapiens kynurenine 3-monooxygenase (KMO), mRNA [NM_003679]	4.18653	8.54358	32.3362	4.33e-10	2.79e-08	13.9653	4.27207
A_23_P69573	GUCY1A1	guanylate cyclase 1 soluble subunit alpha 1	Homo sapiens guanylate cyclase 1 soluble subunit alpha 1 (GUCY1A1), transcript variant 1, mRNA [NM_000856]	4.44437	8.60614	32.3295	4.34e-10	2.79e-08	13.9635	4.7737
A_23_P205875	SCAND2P	SCAN domain containing 2 pseudogene	Homo sapiens SCAN domain containing 2 pseudogene (SCAND2P), transcript variant 1, non-coding RNA [NR_004859]	-2.11373	8.31284	-32.3108	4.36e-10	2.8e-08	13.9585	-2.0562
A_21_P0014115	0	0	Homo sapiens cDNA FLJ26015 fis, clone MPC03596. [AK129526]	-2.44527	9.06071	-32.2925	4.38e-10	2.81e-08	13.9535	-2.53566
A_21_P0011780	LINC01534	long intergenic non-protein coding RNA 1534	Homo sapiens long intergenic non-protein coding RNA 1534 (LINC01534), transcript variant 2, long non-coding RNA [NR_110708]	2.37303	8.35975	32.2709	4.41e-10	2.83e-08	13.9476	2.19706
A_33_P3405334	GM2A	GM2 ganglioside activator	Homo sapiens GM2 ganglioside activator (GM2A), transcript variant 1, mRNA [NM_000405]	2.00517	13.512	32.2535	4.43e-10	2.83e-08	13.9429	2.15774
A_23_P7402	PDZD2	PDZ domain containing 2	Homo sapiens PDZ domain containing 2 (PDZD2), mRNA [NM_178140]	2.45372	7.97744	32.249	4.43e-10	2.83e-08	13.9416	2.42126
A_23_P302005	STON1	stonin 1	Homo sapiens stonin 1 (STON1), transcript variant 2, mRNA [NM_006873]	-2.54613	7.623	-32.1872	4.5e-10	2.88e-08	13.9248	-2.50052
A_23_P372834	AQP1	aquaporin 1 (Colton blood group)	Homo sapiens aquaporin 1 (Colton blood group) (AQP1), transcript variant 1, mRNA [NM_198098]	2.84406	7.77103	32.174	4.52e-10	2.88e-08	13.9212	2.69792
A_23_P19291	TUBB2A	tubulin beta 2A class IIa	Homo sapiens tubulin beta 2A class IIa (TUBB2A), transcript variant 1, mRNA [NM_001069]	2.26093	12.7363	32.1718	4.52e-10	2.88e-08	13.9205	2.28601
A_33_P3340164	NDUFB5	NADH:ubiquinone oxidoreductase subunit B5	Homo sapiens NADH:ubiquinone oxidoreductase subunit B5 (NDUFB5), transcript variant 3, mRNA [NM_001199958]	2.43778	12.4004	32.1412	4.56e-10	2.9e-08	13.9122	2.37402
A_33_P3348614	TBL1XR1	transducin beta like 1 X-linked receptor 1	Homo sapiens transducin beta like 1 X-linked receptor 1 (TBL1XR1), transcript variant 3, mRNA [NM_001321194]	2.77698	11.1438	32.1195	4.58e-10	2.91e-08	13.9063	2.78335
A_19_P00322711	LINC00662	long intergenic non-protein coding RNA 662	Homo sapiens long intergenic non-protein coding RNA 662 (LINC00662), long non-coding RNA [NR_027301]	3.8329	9.5746	32.1149	4.59e-10	2.91e-08	13.905	3.79235
A_21_P0003445	LINC02600	long intergenic non-protein coding RNA 2600	long intergenic non-protein coding RNA 2600 [Source:HGNC Symbol;Acc:HGNC:53177] [ENST00000511928]	-2.63652	7.88772	-32.1142	4.59e-10	2.91e-08	13.9048	-2.62408
A_19_P00321124	LNCAROD	lncRNA activating regulator of DKK1	Homo sapiens lncRNA activating regulator of DKK1 (LNCAROD), transcript variant 1, long non-coding RNA [NR_120641]	-2.77246	7.6849	-32.1142	4.59e-10	2.91e-08	13.9048	-2.89617
A_23_P14774	CTSH	cathepsin H	Homo sapiens cathepsin H (CTSH), transcript variant 3, mRNA [NM_001319137]	2.66007	11.6135	32.1034	4.6e-10	2.91e-08	13.9018	2.70427
A_21_P0000877	LINC00648	long intergenic non-protein coding RNA 648	Homo sapiens long intergenic non-protein coding RNA 648 (LINC00648), long non-coding RNA [NR_039996]	-1.96992	7.6433	-32.0808	4.63e-10	2.93e-08	13.8957	-2.18863
A_24_P160413	MTMR9LP	myotubularin related protein 9-like, pseudogene	Homo sapiens myotubularin related protein 9-like, pseudogene (MTMR9LP), non-coding RNA [NR_026850]	3.73854	10.0491	32.0797	4.63e-10	2.93e-08	13.8954	3.58171
A_23_P433016	FBLN1	fibulin 1	Homo sapiens fibulin 1 (FBLN1), transcript variant C, mRNA [NM_001996]	3.71878	8.40926	32.0539	4.66e-10	2.94e-08	13.8883	3.4901
A_23_P71379	PSCA	prostate stem cell antigen	Homo sapiens prostate stem cell antigen (PSCA), transcript variant 1, mRNA [NM_005672]	3.51631	9.49174	32.0495	4.67e-10	2.94e-08	13.8871	3.50157
A_33_P3613516	GATA2-AS1	GATA2 antisense RNA 1	Homo sapiens cDNA: FLJ21000 fis, clone CAE03359. [AK024653]	2.88223	8.40153	32.0467	4.67e-10	2.94e-08	13.8863	2.81637
A_32_P806841	ARL4A	ADP ribosylation factor like GTPase 4A	Homo sapiens ADP ribosylation factor like GTPase 4A (ARL4A), transcript variant 1, mRNA [NM_005738]	2.86481	9.6322	32.0329	4.69e-10	2.95e-08	13.8825	2.84647
A_32_P827528	S1PR2	sphingosine-1-phosphate receptor 2	Homo sapiens sphingosine-1-phosphate receptor 2 (S1PR2), mRNA [NM_004230]	2.49037	10.9723	32.0115	4.71e-10	2.96e-08	13.8767	2.34142
A_24_P109214	APOC1	apolipoprotein C1	Homo sapiens apolipoprotein C1 (APOC1), transcript variant 1, mRNA [NM_001645]	-1.98519	7.91382	-31.9865	4.74e-10	2.98e-08	13.8698	-1.99731
A_33_P3344579	DLD	dihydrolipoamide dehydrogenase	Homo sapiens dihydrolipoamide dehydrogenase (DLD), transcript variant 1, mRNA [NM_000108]	-2.11011	8.43424	-31.9711	4.76e-10	2.99e-08	13.8655	-2.06747
A_33_P3330911	BCAS1	breast carcinoma amplified sequence 1	Homo sapiens breast carcinoma amplified sequence 1 (BCAS1), transcript variant 1, mRNA [NM_003657]	3.27233	10.9105	31.9647	4.77e-10	2.99e-08	13.8638	3.23751
A_23_P368259	EID2B	EP300 interacting inhibitor of differentiation 2B	Homo sapiens EP300 interacting inhibitor of differentiation 2B (EID2B), mRNA [NM_152361]	-1.98903	8.06004	-31.9564	4.78e-10	2.99e-08	13.8615	-1.74447
A_22_P00017939	LOC105370546	uncharacterized LOC105370546	PREDICTED: Homo sapiens uncharacterized LOC105370546 (LOC105370546), transcript variant X1, ncRNA [XR_943976]	2.49041	7.29673	31.9398	4.8e-10	3e-08	13.8569	2.65302
A_24_P87036	ANO1	anoctamin 1	Homo sapiens anoctamin 1 (ANO1), transcript variant 1, mRNA [NM_018043]	3.34809	7.79862	31.9348	4.81e-10	3e-08	13.8555	3.51136
A_21_P0010364	0	0	novel transcript [ENST00000428765]	2.67653	7.64663	31.9275	4.82e-10	3.01e-08	13.8535	2.88372
A_21_P0001238	lnc-EGLN1-1	lnc-EGLN1-1:6	LNCipedia lincRNA (lnc-EGLN1-1), lincRNA [lnc-EGLN1-1:6]	2.33019	11.3235	31.9127	4.84e-10	3.01e-08	13.8494	2.21794
A_24_P238499	TYMSOS	TYMS opposite strand	Homo sapiens TYMS opposite strand (TYMSOS), mRNA [NM_001012716]	-2.29766	9.34342	-31.8946	4.86e-10	3.02e-08	13.8445	-2.28327
A_21_P0002045	LINC01833	long intergenic non-protein coding RNA 1833	Homo sapiens long intergenic non-protein coding RNA 1833 (LINC01833), transcript variant 1, long non-coding RNA [NR_147194]	3.37769	7.67066	31.8881	4.87e-10	3.02e-08	13.8427	3.4947
A_21_P0000120	KCNJ18	potassium voltage-gated channel subfamily J member 18	Homo sapiens potassium voltage-gated channel subfamily J member 18 (KCNJ18), mRNA [NM_001194958]	2.40472	7.47769	31.888	4.87e-10	3.02e-08	13.8426	2.3704
A_21_P0011018	POU2AF1	POU class 2 associating factor 1	POU class 2 associating factor 1 [Source:HGNC Symbol;Acc:HGNC:9211] [ENST00000529065]	2.4742	7.84064	31.8698	4.89e-10	3.03e-08	13.8376	2.58637
A_23_P10442	OSBPL1A	oxysterol binding protein like 1A	Homo sapiens oxysterol binding protein like 1A (OSBPL1A), transcript variant 2, mRNA [NM_080597]	2.36663	10.307	31.8674	4.89e-10	3.03e-08	13.837	2.29358
A_23_P209337	METTL21A	methyltransferase like 21A	Homo sapiens methyltransferase like 21A (METTL21A), transcript variant 1, mRNA [NM_145280]	-2.05896	10.6681	-31.8588	4.9e-10	3.04e-08	13.8346	-2.02313
A_23_P5601	DOK1	docking protein 1	Homo sapiens docking protein 1 (DOK1), transcript variant 1, mRNA [NM_001381]	-2.37394	11.5054	-31.8453	4.92e-10	3.04e-08	13.8309	-2.32335
A_23_P204879	CAB39L	calcium binding protein 39 like	Homo sapiens calcium binding protein 39 like (CAB39L), transcript variant 5, mRNA [NM_030925]	2.14336	10.2104	31.8447	4.92e-10	3.04e-08	13.8307	2.07556
A_21_P0002684	LINC01116	long intergenic non-protein coding RNA 1116	Homo sapiens long intergenic non-protein coding RNA 1116 (LINC01116), long non-coding RNA [NR_040001]	-2.54551	8.85822	-31.8327	4.94e-10	3.05e-08	13.8274	-2.53535
A_23_P170453	CST5	cystatin D	Homo sapiens cystatin D (CST5), mRNA [NM_001900]	-3.41083	9.34582	-31.8233	4.95e-10	3.05e-08	13.8248	-3.41006
A_33_P3272773	ZNF217	zinc finger protein 217	Homo sapiens zinc finger protein 217 (ZNF217), mRNA [NM_006526]	-2.53472	10.8847	-31.8164	4.96e-10	3.05e-08	13.8229	-2.58795
A_33_P3281985	CR2	complement C3d receptor 2	Homo sapiens complement C3d receptor 2 (CR2), transcript variant 1, mRNA [NM_001006658]	3.02155	8.37866	31.8134	4.96e-10	3.05e-08	13.822	3.00276
A_22_P00011471	0	0	novel protein [ENST00000573315]	4.48963	11.0947	31.8048	4.97e-10	3.06e-08	13.8197	4.68508
A_23_P134935	DUSP4	dual specificity phosphatase 4	Homo sapiens dual specificity phosphatase 4 (DUSP4), transcript variant 1, mRNA [NM_001394]	4.41308	10.3482	31.7856	5e-10	3.07e-08	13.8143	4.55619
A_21_P0000715	UNK	unkempt family zinc finger	Homo sapiens unkempt family zinc finger (UNK), transcript variant 2, non-coding RNA [NR_038131]	-1.93603	12.958	-31.7726	5.02e-10	3.08e-08	13.8108	-1.99123
A_24_P289139	SH3KBP1	SH3 domain containing kinase binding protein 1	Homo sapiens SH3 domain containing kinase binding protein 1 (SH3KBP1), transcript variant 2, mRNA [NM_001024666]	-2.32676	7.47649	-31.763	5.03e-10	3.08e-08	13.8081	-2.36531
A_23_P115492	VASH2	vasohibin 2	Homo sapiens vasohibin 2 (VASH2), transcript variant 1, mRNA [NM_024749]	1.95614	9.90338	31.7598	5.03e-10	3.08e-08	13.8072	1.79805
A_21_P0000710	HMGA1P7	high mobility group AT-hook 1 pseudogene 7	Homo sapiens high mobility group AT-hook 1 pseudogene 7 (HMGA1P7), non-coding RNA [NR_037938]	-2.253	7.30558	-31.7528	5.04e-10	3.08e-08	13.8053	-2.17188
A_24_P145629	SERINC2	serine incorporator 2	Homo sapiens serine incorporator 2 (SERINC2), transcript variant 1, mRNA [NM_178865]	4.51172	9.02607	31.7375	5.06e-10	3.09e-08	13.801	4.29474
A_23_P46149	GPR137B	G protein-coupled receptor 137B	Homo sapiens G protein-coupled receptor 137B (GPR137B), mRNA [NM_003272]	2.71081	10.505	31.7349	5.07e-10	3.09e-08	13.8003	2.54084
A_23_P51231	RUNX3	runt related transcription factor 3	Homo sapiens runt related transcription factor 3 (RUNX3), transcript variant 1, mRNA [NM_001031680]	3.09474	7.66006	31.7122	5.1e-10	3.1e-08	13.794	3.08235
A_23_P356494	SPINK5	serine peptidase inhibitor, Kazal type 5	Homo sapiens serine peptidase inhibitor, Kazal type 5 (SPINK5), transcript variant 2, mRNA [NM_006846]	-2.41076	7.32173	-31.7108	5.1e-10	3.1e-08	13.7936	-2.35608
A_23_P209232	CLIP4	CAP-Gly domain containing linker protein family member 4	Homo sapiens CAP-Gly domain containing linker protein family member 4 (CLIP4), transcript variant 1, mRNA [NM_024692]	-2.02814	6.97781	-31.7091	5.1e-10	3.1e-08	13.7932	-2.2086
A_32_P437004	XG	Xg glycoprotein (Xg blood group)	Homo sapiens Xg glycoprotein (Xg blood group) (XG), transcript variant 1, mRNA [NM_175569]	2.79337	7.92524	31.6915	5.12e-10	3.11e-08	13.7883	2.85838
A_21_P0003426	0	0	long intergenic non-protein coding RNA 2477 [Source:HGNC Symbol;Acc:HGNC:53425] [ENST00000512652]	1.95407	7.01985	31.6712	5.15e-10	3.13e-08	13.7826	2.20127
A_23_P58132	RHOH	ras homolog family member H	Homo sapiens ras homolog family member H (RHOH), transcript variant 6, mRNA [NM_004310]	3.74287	8.80799	31.6562	5.17e-10	3.14e-08	13.7784	3.63511
A_21_P0014248	VIM-AS1	VIM antisense RNA 1	Homo sapiens VIM antisense RNA 1 (VIM-AS1), transcript variant 1, long non-coding RNA [NR_108061]	-3.72137	8.98664	-31.6363	5.2e-10	3.15e-08	13.7729	-3.5557
A_21_P0009263	TCAM1P	testicular cell adhesion molecule 1, pseudogene	Homo sapiens testicular cell adhesion molecule 1, pseudogene (TCAM1P), non-coding RNA [NR_002947]	2.40443	7.17337	31.6293	5.21e-10	3.15e-08	13.771	2.33011
A_23_P155979	EGF	epidermal growth factor	Homo sapiens epidermal growth factor (EGF), transcript variant 1, mRNA [NM_001963]	3.25296	7.72511	31.6072	5.24e-10	3.17e-08	13.7648	3.15839
A_24_P191312	SLC1A4	solute carrier family 1 member 4	Homo sapiens solute carrier family 1 member 4 (SLC1A4), transcript variant 1, mRNA [NM_003038]	2.13048	8.30713	31.594	5.26e-10	3.17e-08	13.7611	2.02309
A_24_P90216	LGR4	leucine rich repeat containing G protein-coupled receptor 4	Homo sapiens leucine rich repeat containing G protein-coupled receptor 4 (LGR4), transcript variant 1, mRNA [NM_018490]	2.39683	10.4043	31.576	5.28e-10	3.19e-08	13.7561	2.40371
A_23_P211326	CECR2	CECR2, histone acetyl-lysine reader	Homo sapiens CECR2, histone acetyl-lysine reader (CECR2), transcript variant 1, mRNA [NM_001290047]	2.88421	8.97834	31.569	5.29e-10	3.19e-08	13.7541	2.5044
A_23_P374767	UBE2D4	ubiquitin conjugating enzyme E2 D4 (putative)	Homo sapiens ubiquitin conjugating enzyme E2 D4 (putative) (UBE2D4), mRNA [NM_015983]	2.10388	10.813	31.5586	5.31e-10	3.19e-08	13.7513	1.98458
A_24_P376391	PLXND1	plexin D1	Homo sapiens plexin D1 (PLXND1), mRNA [NM_015103]	2.03221	10.7418	31.5372	5.34e-10	3.21e-08	13.7453	1.83033
A_23_P4387	KRT24	keratin 24	Homo sapiens keratin 24 (KRT24), mRNA [NM_019016]	-2.03518	7.34917	-31.5327	5.34e-10	3.21e-08	13.744	-2.01386
A_23_P153867	CERS4	ceramide synthase 4	Homo sapiens ceramide synthase 4 (CERS4), mRNA [NM_024552]	2.76732	10.2132	31.5178	5.36e-10	3.22e-08	13.7399	2.62566
A_21_P0010543	XLOC_l2_000343	0	BROAD Institute lincRNA (XLOC_l2_000343), lincRNA [TCONS_l2_00000473]	-3.0516	7.78892	-31.493	5.4e-10	3.24e-08	13.7329	-3.06819
A_22_P00007957	lnc-ICOSLG-2	lnc-ICOSLG-2:1	LNCipedia lincRNA (lnc-ICOSLG-2), lincRNA [lnc-ICOSLG-2:1]	-2.60052	9.73765	-31.4781	5.42e-10	3.25e-08	13.7288	-2.7899
A_32_P78101	IGSF21	immunoglobin superfamily member 21	Homo sapiens immunoglobin superfamily member 21 (IGSF21), mRNA [NM_032880]	5.13429	8.98395	31.4301	5.49e-10	3.28e-08	13.7153	5.34593
A_33_P3221458	ZNF204P	zinc finger protein 204, pseudogene	Homo sapiens zinc finger protein 204, pseudogene (ZNF204P), transcript variant 1, non-coding RNA [NR_002722]	2.14592	10.2931	31.4272	5.49e-10	3.28e-08	13.7145	2.1603
A_33_P3379701	TRIM36	tripartite motif containing 36	Homo sapiens tripartite motif-containing 36, mRNA (cDNA clone IMAGE:5015503). [BC017346]	-2.37274	7.56582	-31.4106	5.52e-10	3.29e-08	13.7099	-2.30639
A_32_P89679	ALG10B	ALG10B, alpha-1,2-glucosyltransferase	Homo sapiens ALG10B, alpha-1,2-glucosyltransferase (ALG10B), transcript variant 1, mRNA [NM_001013620]	-2.11339	8.72657	-31.3992	5.53e-10	3.3e-08	13.7067	-2.18737
A_23_P327910	ZIC3	Zic family member 3	Homo sapiens Zic family member 3 (ZIC3), transcript variant 1, mRNA [NM_003413]	-2.09315	7.20235	-31.3855	5.55e-10	3.31e-08	13.7028	-2.27215
A_23_P89431	CCL2	C-C motif chemokine ligand 2	Homo sapiens C-C motif chemokine ligand 2 (CCL2), mRNA [NM_002982]	-2.01073	7.21001	-31.38	5.56e-10	3.31e-08	13.7013	-2.1172
A_33_P3392823	USE1	unconventional SNARE in the ER 1	Homo sapiens unconventional SNARE in the ER 1 (USE1), mRNA [NM_018467]	1.95306	11.8903	31.3373	5.63e-10	3.34e-08	13.6893	1.84843
A_32_P212373	lnc-EGLN1-1	lnc-EGLN1-1:1	LNCipedia lincRNA (lnc-EGLN1-1), lincRNA [lnc-EGLN1-1:1]	2.36485	11.0046	31.327	5.64e-10	3.35e-08	13.6864	2.3624
A_33_P3220837	MAFB	MAF bZIP transcription factor B	Homo sapiens MAF bZIP transcription factor B (MAFB), mRNA [NM_005461]	4.24487	11.6942	31.3128	5.66e-10	3.36e-08	13.6824	4.25113
A_22_P00017425	lnc-VIM-1	lnc-VIM-1:5	BX113880 Soares_testis_NHT Homo sapiens cDNA clone IMAGp998F072576, mRNA sequence [BX113880]	3.02917	7.68425	31.3123	5.66e-10	3.36e-08	13.6823	3.04013
A_23_P363968	C1RL	complement C1r subcomponent like	Homo sapiens complement C1r subcomponent like (C1RL), transcript variant 1, mRNA [NM_016546]	2.41415	7.10926	31.2881	5.7e-10	3.37e-08	13.6754	2.39121
A_23_P500741	CBFA2T3	CBFA2/RUNX1 translocation partner 3	Homo sapiens CBFA2/RUNX1 translocation partner 3 (CBFA2T3), transcript variant 1, mRNA [NM_005187]	-3.20308	9.71853	-31.2793	5.71e-10	3.38e-08	13.673	-3.06904
A_24_P247454	0	0	keratin 18 pseudogene 19 [Source:HGNC Symbol;Acc:HGNC:33387] [ENST00000395181]	-2.31245	14.2015	-31.2675	5.73e-10	3.39e-08	13.6696	-2.48488
A_33_P3296682	NDUFB5	NADH:ubiquinone oxidoreductase subunit B5	Homo sapiens NADH:ubiquinone oxidoreductase subunit B5 (NDUFB5), transcript variant 1, mRNA [NM_002492]	2.11102	14.596	31.2353	5.78e-10	3.41e-08	13.6606	2.18211
A_33_P3304369	0	0	0	-1.94041	8.27693	-31.1921	5.85e-10	3.45e-08	13.6484	-1.97314
A_23_P99771	PNMA1	PNMA family member 1	Homo sapiens PNMA family member 1 (PNMA1), mRNA [NM_006029]	-2.36452	12.7396	-31.1737	5.88e-10	3.46e-08	13.6431	-2.32003
A_21_P0000080	FAM122C	family with sequence similarity 122C	Homo sapiens family with sequence similarity 122C (FAM122C), transcript variant 4, mRNA [NM_001170781]	-2.31856	7.90057	-31.1581	5.9e-10	3.47e-08	13.6387	-2.13222
A_23_P168610	TSPAN13	tetraspanin 13	Homo sapiens tetraspanin 13 (TSPAN13), mRNA [NM_014399]	2.24967	12.0934	31.1436	5.92e-10	3.48e-08	13.6346	2.16887
A_21_P0008398	LOC105370689	uncharacterized LOC105370689	PREDICTED: Homo sapiens uncharacterized LOC105370689 (LOC105370689), transcript variant X1, ncRNA [XR_944250]	-2.26011	9.44077	-31.1216	5.96e-10	3.5e-08	13.6284	-2.18717
A_33_P3257367	TRIM33	tripartite motif containing 33	Homo sapiens tripartite motif containing 33 (TRIM33), transcript variant a, mRNA [NM_015906]	-2.4225	11.6383	-31.0963	6e-10	3.52e-08	13.6212	-2.50061
A_24_P297888	MTAP	methylthioadenosine phosphorylase	Homo sapiens methylthioadenosine phosphorylase (MTAP), mRNA [NM_002451]	3.35256	7.77672	31.0855	6.02e-10	3.53e-08	13.6182	3.35788
A_23_P383009	IGFBP5	insulin like growth factor binding protein 5	Homo sapiens insulin like growth factor binding protein 5 (IGFBP5), mRNA [NM_000599]	2.58118	12.9774	31.077	6.03e-10	3.53e-08	13.6158	2.66034
A_32_P168464	CASK	calcium/calmodulin dependent serine protein kinase	Homo sapiens calcium/calmodulin dependent serine protein kinase (CASK), transcript variant 1, mRNA [NM_003688]	2.29065	9.93156	31.075	6.03e-10	3.53e-08	13.6152	2.18629
A_23_P216080	HOOK3	hook microtubule tethering protein 3	Homo sapiens hook microtubule tethering protein 3 (HOOK3), mRNA [NM_032410]	2.52453	9.7991	31.0514	6.07e-10	3.54e-08	13.6085	2.60909
A_33_P3296308	DCAF16	DDB1 and CUL4 associated factor 16	Homo sapiens DDB1 and CUL4 associated factor 16 (DCAF16), transcript variant 1, mRNA [NM_001345880]	-2.09985	10.9714	-31.051	6.07e-10	3.54e-08	13.6084	-2.09961
A_23_P56734	HNMT	histamine N-methyltransferase	Homo sapiens histamine N-methyltransferase (HNMT), transcript variant 1, mRNA [NM_006895]	3.99158	8.41348	31.0477	6.08e-10	3.54e-08	13.6075	3.83793
A_23_P161686	ARHGAP32	Rho GTPase activating protein 32	Homo sapiens Rho GTPase activating protein 32 (ARHGAP32), transcript variant 2, mRNA [NM_014715]	1.93765	10.1848	31.0468	6.08e-10	3.54e-08	13.6072	1.99714
A_23_P300245	DMRTC2	DMRT like family C2	Homo sapiens DMRT like family C2 (DMRTC2), mRNA [NM_001040283]	3.09881	7.7042	31.0334	6.1e-10	3.55e-08	13.6034	3.38987
A_24_P226278	JADE2	jade family PHD finger 2	Homo sapiens jade family PHD finger 2 (JADE2), transcript variant 3, mRNA [NM_015288]	-2.50083	8.90666	-31.0296	6.11e-10	3.55e-08	13.6023	-2.49925
A_32_P73821	CSDE1	cold shock domain containing E1	Homo sapiens cold shock domain containing E1 (CSDE1), transcript variant 1, mRNA [NM_001007553]	-1.94823	14.8145	-31.0067	6.14e-10	3.57e-08	13.5958	-1.84371
A_33_P3290729	POU3F2	POU class 3 homeobox 2	Homo sapiens POU class 3 homeobox 2 (POU3F2), mRNA [NM_005604]	-2.51813	7.27296	-30.9823	6.18e-10	3.59e-08	13.5889	-2.57219
A_33_P3418025	CTSO	cathepsin O	Homo sapiens cathepsin O (CTSO), mRNA [NM_001334]	2.92242	8.29148	30.9645	6.21e-10	3.6e-08	13.5838	2.94728
A_21_P0001971	LOC105373886	uncharacterized LOC105373886	uncharacterized LOC105373886 [Source:NCBI gene;Acc:105373886] [ENST00000442416]	-1.98836	8.17101	-30.9601	6.22e-10	3.6e-08	13.5825	-2.13928
A_24_P319736	MEIS1	Meis homeobox 1	Homo sapiens Meis homeobox 1 (MEIS1), mRNA [NM_002398]	2.53428	7.48453	30.9552	6.23e-10	3.6e-08	13.5811	2.75007
A_23_P156180	SLC22A4	solute carrier family 22 member 4	Homo sapiens solute carrier family 22 member 4 (SLC22A4), mRNA [NM_003059]	-2.06878	7.37672	-30.942	6.25e-10	3.61e-08	13.5774	-2.13652
A_22_P00017844	ZCCHC2	zinc finger CCHC-type containing 2	Homo sapiens zinc finger CCHC-type containing 2 (ZCCHC2), transcript variant 2, non-coding RNA [NR_126534]	1.86156	8.58379	30.9291	6.27e-10	3.62e-08	13.5737	1.77207
A_33_P3403429	LRRC69	leucine rich repeat containing 69	Homo sapiens leucine rich repeat containing 69 (LRRC69), transcript variant 1, mRNA [NM_001129890]	-2.5306	7.98836	-30.9243	6.28e-10	3.62e-08	13.5723	-2.68137
A_23_P26895	TUBD1	tubulin delta 1	Homo sapiens tubulin delta 1 (TUBD1), transcript variant 1, mRNA [NM_016261]	-3.4668	11.2861	-30.9218	6.29e-10	3.62e-08	13.5716	-3.37706
A_33_P3273444	POLR3C	RNA polymerase III subunit C	Homo sapiens RNA polymerase III subunit C (POLR3C), transcript variant 1, mRNA [NM_006468]	-1.82366	12.323	-30.8961	6.33e-10	3.63e-08	13.5643	-1.7348
A_22_P00018831	lnc-PPM1D-1	lnc-PPM1D-1:1	LNCipedia lincRNA (lnc-PPM1D-1), lincRNA [lnc-PPM1D-1:1]	-3.09215	8.54702	-30.8957	6.33e-10	3.63e-08	13.5642	-3.12546
A_23_P112482	AQP3	aquaporin 3 (Gill blood group)	Homo sapiens aquaporin 3 (Gill blood group) (AQP3), transcript variant 1, mRNA [NM_004925]	-2.32166	7.81689	-30.8945	6.33e-10	3.63e-08	13.5638	-2.42172
A_32_P181222	KCNMA1	potassium calcium-activated channel subfamily M alpha 1	Homo sapiens potassium calcium-activated channel subfamily M alpha 1 (KCNMA1), transcript variant 2, mRNA [NM_002247]	4.48848	8.47942	30.8924	6.33e-10	3.63e-08	13.5632	4.19248
A_33_P3659876	NCAPG2	non-SMC condensin II complex subunit G2	Homo sapiens non-SMC condensin II complex subunit G2 (NCAPG2), transcript variant 2, mRNA [NM_001281932]	-2.04844	9.8553	-30.8886	6.34e-10	3.63e-08	13.5621	-2.11355
A_23_P419714	BTBD11	BTB domain containing 11	Homo sapiens BTB domain containing 11 (BTBD11), transcript variant a, mRNA [NM_001018072]	2.64634	8.44768	30.8867	6.34e-10	3.63e-08	13.5616	2.63657
A_24_P244442	BSCL2	BSCL2, seipin lipid droplet biogenesis associated	Homo sapiens BSCL2, seipin lipid droplet biogenesis associated (BSCL2), transcript variant 2, mRNA [NM_032667]	2.02873	10.7394	30.8856	6.35e-10	3.63e-08	13.5613	2.11117
A_33_P3218625	CACFD1	calcium channel flower domain containing 1	Homo sapiens calcium channel flower domain containing 1 (CACFD1), transcript variant 3, mRNA [NM_001242369]	2.02301	13.5987	30.8788	6.36e-10	3.64e-08	13.5594	1.90889
A_24_P303647	BMT2	base methyltransferase of 25S rRNA 2 homolog	Homo sapiens base methyltransferase of 25S rRNA 2 homolog (BMT2), mRNA [NM_152556]	-1.87029	8.87774	-30.8656	6.38e-10	3.64e-08	13.5556	-1.8694
A_22_P00000150	LOC101928535	uncharacterized LOC101928535	Homo sapiens uncharacterized LOC101928535 (LOC101928535), transcript variant 1, long non-coding RNA [NR_120551]	2.22157	7.23225	30.8555	6.4e-10	3.65e-08	13.5527	2.23744
A_23_P151637	RNASE2	ribonuclease A family member 2	Homo sapiens ribonuclease A family member 2 (RNASE2), mRNA [NM_002934]	2.76838	7.47146	30.854	6.4e-10	3.65e-08	13.5523	2.82097
A_23_P142872	TCF7L1	transcription factor 7 like 1	Homo sapiens transcription factor 7 like 1 (TCF7L1), mRNA [NM_031283]	2.66311	9.90975	30.851	6.41e-10	3.65e-08	13.5514	2.6503
A_23_P343261	LINC00337	long intergenic non-protein coding RNA 337	Homo sapiens long intergenic non-protein coding RNA 337 (LINC00337), long non-coding RNA [NR_103534]	-1.93968	7.81363	-30.8429	6.42e-10	3.65e-08	13.5491	-1.98739
A_33_P3250383	CNP	2',3'-cyclic nucleotide 3' phosphodiesterase	Homo sapiens 2',3'-cyclic nucleotide 3' phosphodiesterase (CNP), transcript variant 1, mRNA [NM_033133]	2.82014	9.42431	30.8286	6.44e-10	3.66e-08	13.545	2.72176
A_33_P3366120	FLNA	filamin A	Homo sapiens filamin A (FLNA), transcript variant 2, mRNA [NM_001110556]	-2.49342	12.3959	-30.8275	6.45e-10	3.66e-08	13.5447	-2.46071
A_22_P00010442	lnc-NAA35-1	lnc-NAA35-1:2	MR3-FN0206-020201-006-h05 FN0206 Homo sapiens cDNA, mRNA sequence [BI046002]	1.9014	9.09736	30.8017	6.49e-10	3.68e-08	13.5373	1.90298
A_33_P3411315	KRTAP3-3	keratin associated protein 3-3	Homo sapiens keratin associated protein 3-3 (KRTAP3-3), mRNA [NM_033185]	4.33448	13.7017	30.7772	6.53e-10	3.7e-08	13.5303	4.29382
A_33_P3264955	0	0	0	1.84732	11.681	30.7735	6.54e-10	3.7e-08	13.5292	1.99467
A_33_P3211634	PPIL6	peptidylprolyl isomerase like 6	Homo sapiens peptidylprolyl isomerase like 6 (PPIL6), transcript variant 4, mRNA [NM_001286361]	2.05326	7.55239	30.7722	6.54e-10	3.7e-08	13.5288	2.21854
A_33_P3273436	GALM	galactose mutarotase	Homo sapiens galactose mutarotase (GALM), mRNA [NM_138801]	2.68226	9.45825	30.7716	6.54e-10	3.7e-08	13.5287	2.65741
A_33_P3245539	PNMA1	PNMA family member 1	Homo sapiens PNMA family member 1 (PNMA1), mRNA [NM_006029]	-2.43982	9.93923	-30.7336	6.61e-10	3.73e-08	13.5178	-2.38575
A_23_P159316	BFSP2	beaded filament structural protein 2	Homo sapiens beaded filament structural protein 2 (BFSP2), mRNA [NM_003571]	-2.81679	8.22367	-30.7276	6.62e-10	3.74e-08	13.516	-2.91809
A_22_P00010650	0	0	novel transcript [ENST00000563278]	-2.00781	8.41257	-30.717	6.64e-10	3.74e-08	13.513	-1.87979
A_23_P16523	GDF15	growth differentiation factor 15	Homo sapiens growth differentiation factor 15 (GDF15), mRNA [NM_004864]	-4.62802	12.2906	-30.6914	6.69e-10	3.76e-08	13.5056	-4.73539
A_23_P128624	CARS2	cysteinyl-tRNA synthetase 2, mitochondrial	Homo sapiens cysteinyl-tRNA synthetase 2, mitochondrial (CARS2), transcript variant 1, mRNA [NM_024537]	2.1344	13.6669	30.6914	6.69e-10	3.76e-08	13.5056	2.11397
A_33_P3320010	SCML2	Scm polycomb group protein like 2	Homo sapiens Scm polycomb group protein like 2 (SCML2), transcript variant 1, mRNA [NM_006089]	-2.16634	7.99094	-30.6836	6.7e-10	3.77e-08	13.5034	-2.18323
A_33_P3772937	KRT8P12	keratin 8 pseudogene 12	Homo sapiens mRNA; cDNA DKFZp434C107 (from clone DKFZp434C107) [AL133645]	-2.53033	13.2729	-30.6567	6.75e-10	3.79e-08	13.4956	-2.38888
A_24_P506977	SNHG15	small nucleolar RNA host gene 15	Homo sapiens small nucleolar RNA host gene 15 (SNHG15), transcript variant 4, long non-coding RNA [NR_152596]	2.18289	11.5863	30.6507	6.76e-10	3.79e-08	13.4939	2.00829
A_24_P937855	SIKE1	suppressor of IKBKE 1	Homo sapiens suppressor of IKBKE 1 (SIKE1), transcript variant 1, mRNA [NM_001102396]	-2.41464	8.6444	-30.6466	6.77e-10	3.79e-08	13.4927	-2.38713
A_23_P24433	CTSF	cathepsin F	Homo sapiens cathepsin F (CTSF), mRNA [NM_003793]	2.78931	12.7002	30.6019	6.85e-10	3.83e-08	13.4799	2.84642
A_21_P0005873	lnc-KIAA1429-1	lnc-KIAA1429-1:2	LNCipedia lincRNA (lnc-KIAA1429-1), lincRNA [lnc-KIAA1429-1:2]	-2.05857	9.07416	-30.5806	6.89e-10	3.85e-08	13.4737	-1.85453
A_33_P3325349	TSPAN5	tetraspanin 5	Homo sapiens tetraspanin 5 (TSPAN5), mRNA [NM_005723]	2.56409	8.84759	30.5726	6.91e-10	3.86e-08	13.4714	2.51175
A_23_P70307	SMOC2	SPARC related modular calcium binding 2	Homo sapiens SPARC related modular calcium binding 2 (SMOC2), transcript variant 1, mRNA [NM_022138]	-2.08119	7.20739	-30.5658	6.92e-10	3.86e-08	13.4694	-1.86126
A_23_P41424	SLC39A8	solute carrier family 39 member 8	Homo sapiens solute carrier family 39 member 8 (SLC39A8), transcript variant 1, mRNA [NM_022154]	2.18267	11.5624	30.5458	6.96e-10	3.88e-08	13.4636	2.30853
A_33_P3240543	AGAP3	ArfGAP with GTPase domain, ankyrin repeat and PH domain 3	Homo sapiens ArfGAP with GTPase domain, ankyrin repeat and PH domain 3 (AGAP3), transcript variant 5, mRNA [NM_001308305]	-1.9115	12.9361	-30.5307	6.99e-10	3.89e-08	13.4593	-2.02599
A_23_P58466	SMN1	survival of motor neuron 1, telomeric	Homo sapiens survival of motor neuron 1, telomeric (SMN1), transcript variant d, mRNA [NM_000344]	-1.95972	12.8924	-30.5276	6.99e-10	3.89e-08	13.4584	-1.9251
A_23_P46539	PSRC1	proline and serine rich coiled-coil 1	Homo sapiens proline and serine rich coiled-coil 1 (PSRC1), transcript variant 1, mRNA [NM_032636]	-2.08944	11.0442	-30.5144	7.02e-10	3.9e-08	13.4546	-2.10895
A_24_P65060	MEX3B	mex-3 RNA binding family member B	Homo sapiens mex-3 RNA binding family member B (MEX3B), mRNA [NM_032246]	-2.30836	7.44779	-30.5069	7.03e-10	3.9e-08	13.4524	-2.45461
A_23_P114084	PHEX	phosphate regulating endopeptidase homolog X-linked	Homo sapiens phosphate regulating endopeptidase homolog X-linked (PHEX), transcript variant 1, mRNA [NM_000444]	2.57381	8.75794	30.4852	7.07e-10	3.92e-08	13.4461	2.38801
A_24_P102293	SLITRK5	SLIT and NTRK like family member 5	Homo sapiens SLIT and NTRK like family member 5 (SLITRK5), mRNA [NM_015567]	2.82583	7.42972	30.4728	7.1e-10	3.93e-08	13.4425	2.66314
A_24_P178175	GGTLC3	gamma-glutamyltransferase light chain family member 3	Homo sapiens gamma-glutamyltransferase light chain family member 3 (GGTLC3), mRNA [NM_001355479]	2.63898	10.6445	30.4437	7.15e-10	3.96e-08	13.4341	2.70788
A_23_P401675	MARVELD2	MARVEL domain containing 2	MARVEL domain containing 2 [Source:HGNC Symbol;Acc:HGNC:26401] [ENST00000646733]	-2.1935	11.8391	-30.4239	7.19e-10	3.98e-08	13.4283	-2.31998
A_23_P422794	NSMCE2	NSE2 (MMS21) homolog, SMC5-SMC6 complex SUMO ligase	Homo sapiens NSE2 (MMS21) homolog, SMC5-SMC6 complex SUMO ligase (NSMCE2), transcript variant 1, mRNA [NM_173685]	-2.22463	11.1935	-30.4078	7.22e-10	3.99e-08	13.4237	-2.26073
A_23_P52610	DDB2	damage specific DNA binding protein 2	Homo sapiens damage specific DNA binding protein 2 (DDB2), transcript variant WT, mRNA [NM_000107]	-2.92351	12.4493	-30.3775	7.28e-10	4.02e-08	13.4148	-2.97291
A_21_P0014624	HDGFL3	HDGF like 3	HDGF like 3 [Source:HGNC Symbol;Acc:HGNC:24937] [ENST00000568294]	-1.90473	7.24337	-30.3718	7.3e-10	4.02e-08	13.4132	-2.02308
A_23_P369701	ABHD17C	abhydrolase domain containing 17C	Homo sapiens abhydrolase domain containing 17C (ABHD17C), mRNA [NM_021214]	-2.07794	9.82953	-30.3529	7.33e-10	4.04e-08	13.4077	-1.98323
A_23_P53193	SYTL2	synaptotagmin like 2	Homo sapiens synaptotagmin like 2 (SYTL2), transcript variant a, mRNA [NM_032943]	-3.40405	9.25086	-30.3433	7.35e-10	4.05e-08	13.4049	-3.60629
A_23_P11372	HPRT1	hypoxanthine phosphoribosyltransferase 1	Homo sapiens hypoxanthine phosphoribosyltransferase 1 (HPRT1), mRNA [NM_000194]	-2.31577	12.4542	-30.3353	7.37e-10	4.05e-08	13.4026	-2.37208
A_32_P174025	SELENOV	selenoprotein V	Homo sapiens selenoprotein V (SELENOV), transcript variant 1, mRNA [NM_182704]	2.25905	7.31646	30.324	7.39e-10	4.06e-08	13.3993	2.18703
A_33_P3261973	AP4B1	adaptor related protein complex 4 subunit beta 1	Homo sapiens adaptor related protein complex 4 subunit beta 1 (AP4B1), transcript variant 1, mRNA [NM_006594]	-2.00963	8.26614	-30.3122	7.42e-10	4.07e-08	13.3959	-1.90807
A_23_P210482	ADA	adenosine deaminase	Homo sapiens adenosine deaminase (ADA), transcript variant 1, mRNA [NM_000022]	2.19873	11.8702	30.2946	7.45e-10	4.09e-08	13.3907	2.11317
A_22_P00006233	lnc-FAM55B-1	lnc-FAM55B-1:1	LNCipedia lincRNA (lnc-FAM55B-1), lincRNA [lnc-FAM55B-1:1]	-2.40564	7.42781	-30.259	7.52e-10	4.12e-08	13.3803	-2.39216
A_23_P371835	GATA5	GATA binding protein 5	Homo sapiens GATA binding protein 5 (GATA5), mRNA [NM_080473]	3.5369	7.74511	30.2352	7.57e-10	4.15e-08	13.3734	3.65143
A_33_P3213155	TPTEP1	TPTE pseudogene 1	Homo sapiens TPTE pseudogene 1 (TPTEP1), non-coding RNA [NR_001591]	2.69402	8.49043	30.2266	7.59e-10	4.15e-08	13.3709	2.59705
A_33_P3377750	KLC3	kinesin light chain 3	Homo sapiens kinesin light chain 3 (KLC3), mRNA [NM_177417]	2.56183	9.37818	30.2048	7.64e-10	4.17e-08	13.3645	2.45066
A_24_P16610	ZNRF1	zinc and ring finger 1	Homo sapiens zinc and ring finger 1 (ZNRF1), mRNA [NM_032268]	-2.08605	10.5413	-30.1934	7.66e-10	4.18e-08	13.3612	-2.14683
A_21_P0003067	LOC105374246	uncharacterized LOC105374246	PREDICTED: Homo sapiens uncharacterized LOC105374246 (LOC105374246), ncRNA [XR_924771]	2.58386	7.9366	30.1869	7.68e-10	4.18e-08	13.3592	2.70785
A_24_P97374	EOMES	eomesodermin	Homo sapiens eomesodermin (EOMES), transcript variant 2, mRNA [NM_005442]	-1.96805	7.67658	-30.1861	7.68e-10	4.18e-08	13.359	-1.91755
A_32_P144421	ZNF518B	zinc finger protein 518B	Homo sapiens zinc finger protein 518B (ZNF518B), mRNA [NM_053042]	3.03075	7.87787	30.1803	7.69e-10	4.18e-08	13.3573	3.04448
A_21_P0009397	LOC101928674	uncharacterized LOC101928674	Homo sapiens uncharacterized LOC101928674 (LOC101928674), transcript variant 1, long non-coding RNA [NR_110845]	-2.39513	7.3783	-30.1797	7.69e-10	4.18e-08	13.3571	-2.51532
A_33_P3366758	ST8SIA6	ST8 alpha-N-acetyl-neuraminide alpha-2,8-sialyltransferase 6	Homo sapiens ST8 alpha-N-acetyl-neuraminide alpha-2,8-sialyltransferase 6 (ST8SIA6), transcript variant 2, mRNA [NM_001345961]	-2.20022	7.10228	-30.1789	7.69e-10	4.18e-08	13.3569	-2.04958
A_23_P165180	RFXANK	regulatory factor X associated ankyrin containing protein	Homo sapiens regulatory factor X associated ankyrin containing protein (RFXANK), transcript variant 1, mRNA [NM_003721]	-2.15034	12.5686	-30.1745	7.7e-10	4.18e-08	13.3556	-2.11765
A_33_P3271657	HHIPL1	HHIP like 1	Homo sapiens HHIP like 1 (HHIPL1), transcript variant 1, mRNA [NM_001127258]	2.46712	7.33727	30.1735	7.7e-10	4.18e-08	13.3553	2.33445
A_23_P159382	SEC24D	SEC24 homolog D, COPII coat complex component	Homo sapiens SEC24 homolog D, COPII coat complex component (SEC24D), transcript variant 1, mRNA [NM_014822]	2.15736	10.5627	30.1532	7.75e-10	4.2e-08	13.3494	2.18979
A_19_P00800166	LINC01116	long intergenic non-protein coding RNA 1116	Homo sapiens long intergenic non-protein coding RNA 1116 (LINC01116), long non-coding RNA [NR_040001]	-2.59795	8.98065	-30.1424	7.77e-10	4.21e-08	13.3462	-2.41644
A_23_P40453	CBR3	carbonyl reductase 3	Homo sapiens carbonyl reductase 3 (CBR3), mRNA [NM_001236]	1.89414	10.7719	30.1356	7.78e-10	4.21e-08	13.3442	1.85626
A_33_P3282075	SP6	Sp6 transcription factor	Homo sapiens Sp6 transcription factor (SP6), transcript variant 1, mRNA [NM_001258248]	2.38998	10.2803	30.1282	7.8e-10	4.22e-08	13.342	2.32334
A_33_P3269803	CLSTN3	calsyntenin 3	Homo sapiens calsyntenin 3 (CLSTN3), mRNA [NM_014718]	2.33348	13.0254	30.112	7.83e-10	4.23e-08	13.3373	2.37008
A_24_P377499	OSBPL3	oxysterol binding protein like 3	Homo sapiens oxysterol binding protein like 3 (OSBPL3), transcript variant 1, mRNA [NM_015550]	3.05421	7.48509	30.1059	7.85e-10	4.23e-08	13.3355	3.19047
A_23_P203540	EHF	ETS homologous factor	Homo sapiens ETS homologous factor (EHF), transcript variant 2, mRNA [NM_012153]	2.85692	10.6125	30.102	7.86e-10	4.23e-08	13.3343	2.92687
A_23_P29924	TMEM128	transmembrane protein 128	Homo sapiens transmembrane protein 128 (TMEM128), transcript variant 3, mRNA [NM_032927]	-1.81498	10.6365	-30.0912	7.88e-10	4.24e-08	13.3312	-1.82221
A_24_P70993	CD99	CD99 molecule (Xg blood group)	Homo sapiens CD99 molecule (Xg blood group) (CD99), transcript variant 1, mRNA [NM_002414]	2.05231	12.4337	30.09	7.88e-10	4.24e-08	13.3308	1.97575
A_23_P65918	ITPKA	inositol-trisphosphate 3-kinase A	Homo sapiens inositol-trisphosphate 3-kinase A (ITPKA), mRNA [NM_002220]	-2.46431	9.904	-30.0835	7.9e-10	4.24e-08	13.3289	-2.50789
A_24_P48069	DOK4	docking protein 4	Homo sapiens docking protein 4 (DOK4), transcript variant 1, mRNA [NM_018110]	-2.10296	9.7393	-30.0778	7.91e-10	4.25e-08	13.3272	-2.12047
A_23_P88099	MCF2L	MCF.2 cell line derived transforming sequence like	Homo sapiens MCF.2 cell line derived transforming sequence like (MCF2L), transcript variant 4, mRNA [NM_001320816]	2.03337	10.4214	30.0624	7.94e-10	4.26e-08	13.3227	2.07346
A_24_P310616	SLC35A2	solute carrier family 35 member A2	Homo sapiens solute carrier family 35 member A2 (SLC35A2), transcript variant 3, mRNA [NM_001042498]	1.96193	11.3494	30.0622	7.94e-10	4.26e-08	13.3227	1.90366
A_33_P3296862	C16orf89	chromosome 16 open reading frame 89	Homo sapiens chromosome 16 open reading frame 89 (C16orf89), transcript variant 1, mRNA [NM_152459]	5.00396	9.38326	30.0554	7.96e-10	4.26e-08	13.3206	4.83823
A_23_P84344	SIGIRR	single Ig and TIR domain containing	Homo sapiens single Ig and TIR domain containing (SIGIRR), transcript variant 3, mRNA [NM_021805]	-1.98473	10.8221	-30.0545	7.96e-10	4.26e-08	13.3204	-2.08247
A_33_P3409513	MAPK11	mitogen-activated protein kinase 11	Homo sapiens mitogen-activated protein kinase 11 (MAPK11), transcript variant 1, mRNA [NM_002751]	2.42358	10.9276	30.0369	8e-10	4.28e-08	13.3152	2.24259
A_33_P3229215	ATP1A1-AS1	ATP1A1 antisense RNA 1	Homo sapiens ATP1A1 antisense RNA 1 (ATP1A1-AS1), transcript variant 3, long non-coding RNA [NR_024126]	-1.8973	7.39547	-30.0296	8.02e-10	4.28e-08	13.3131	-1.74472
A_23_P401076	SUSD3	sushi domain containing 3	Homo sapiens sushi domain containing 3 (SUSD3), transcript variant 1, mRNA [NM_145006]	-6.34864	10.5753	-29.9702	8.15e-10	4.35e-08	13.2956	-6.27539
A_22_P00015052	SNHG15	small nucleolar RNA host gene 15	Homo sapiens small nucleolar RNA host gene 15 (SNHG15), transcript variant 4, long non-coding RNA [NR_152596]	2.1323	10.7757	29.959	8.17e-10	4.36e-08	13.2923	1.93715
A_23_P103070	YWHAH	tyrosine 3-monooxygenase/tryptophan 5-monooxygenase activation protein eta	Homo sapiens tyrosine 3-monooxygenase/tryptophan 5-monooxygenase activation protein eta (YWHAH), mRNA [NM_003405]	-2.44703	10.3284	-29.9455	8.2e-10	4.37e-08	13.2883	-2.3898
A_33_P3379962	HLA-A	major histocompatibility complex, class I, A	Homo sapiens major histocompatibility complex, class I, A (HLA-A), transcript variant 1 (A*03:01:0:01), mRNA [NM_002116]	2.14584	14.8558	29.9358	8.23e-10	4.38e-08	13.2854	2.1746
A_24_P240187	LRRN1	leucine rich repeat neuronal 1	Homo sapiens leucine rich repeat neuronal 1 (LRRN1), transcript variant 3, mRNA [NM_020873]	-2.49993	7.72407	-29.9226	8.26e-10	4.39e-08	13.2815	-2.67547
A_21_P0008767	LOC102724001	uncharacterized LOC102724001	PREDICTED: Homo sapiens uncharacterized LOC102724001 (LOC102724001), transcript variant X2, ncRNA [XR_001751639]	-2.41504	7.18397	-29.9104	8.28e-10	4.39e-08	13.2779	-2.55898
A_32_P226186	KIAA1549	KIAA1549	Homo sapiens KIAA1549 (KIAA1549), transcript variant 2, mRNA [NM_001164665]	2.34415	9.84795	29.9086	8.29e-10	4.39e-08	13.2774	2.20012
A_32_P57810	RNF157	ring finger protein 157	Homo sapiens ring finger protein 157 (RNF157), transcript variant 1, mRNA [NM_052916]	-1.89194	7.29261	-29.9086	8.29e-10	4.39e-08	13.2774	-1.80728
A_33_P3285047	ZNF75A	zinc finger protein 75a	Homo sapiens zinc finger protein 75a (ZNF75A), transcript variant 8, mRNA [NM_001352498]	2.33294	10.305	29.9071	8.29e-10	4.39e-08	13.2769	2.21574
A_21_P0007045	lnc-GATA3-1	lnc-GATA3-1:1	BX393819 Homo sapiens NEUROBLASTOMA COT 25-NORMALIZED Homo sapiens cDNA clone CS0DC004YI01 5-PRIME, mRNA sequence [BX393819]	-2.68478	7.35529	-29.9025	8.3e-10	4.39e-08	13.2756	-2.74867
A_33_P3214586	ARTN	artemin	Homo sapiens artemin (ARTN), transcript variant 4, mRNA [NM_057090]	-2.64945	8.91128	-29.8842	8.35e-10	4.41e-08	13.2701	-2.67685
A_23_P211748	GTF2E1	general transcription factor IIE subunit 1	Homo sapiens general transcription factor IIE subunit 1 (GTF2E1), mRNA [NM_005513]	-2.26596	10.9502	-29.8823	8.35e-10	4.41e-08	13.2696	-2.31809
A_23_P213375	PCDHB2	protocadherin beta 2	Homo sapiens protocadherin beta 2 (PCDHB2), mRNA [NM_018936]	-2.41847	7.31859	-29.8536	8.42e-10	4.44e-08	13.2611	-2.52773
A_33_P3398181	0	0	Homo sapiens cDNA FLJ26912 fis, clone RCT02392. [AK130422]	4.22702	8.55895	29.8397	8.45e-10	4.45e-08	13.257	4.39749
A_23_P97021	37834	argonaute 3, RISC catalytic component	Homo sapiens argonaute 3, RISC catalytic component (AGO3), transcript variant 1, mRNA [NM_024852]	2.05532	10.2639	29.8387	8.45e-10	4.45e-08	13.2567	1.99506
A_23_P429977	KCNQ1	potassium voltage-gated channel subfamily Q member 1	Homo sapiens potassium voltage-gated channel subfamily Q member 1 (KCNQ1), transcript variant 1, mRNA [NM_000218]	2.20954	7.92094	29.8225	8.49e-10	4.47e-08	13.2519	2.32245
A_23_P202720	SLC35C1	solute carrier family 35 member C1	Homo sapiens solute carrier family 35 member C1 (SLC35C1), transcript variant 1, mRNA [NM_018389]	2.06371	11.1671	29.8145	8.51e-10	4.47e-08	13.2495	1.97306
A_22_P00013195	LINC01633	long intergenic non-protein coding RNA 1633	Homo sapiens long intergenic non-protein coding RNA 1633 (LINC01633), long non-coding RNA [NR_146489]	-1.91243	7.11814	-29.809	8.52e-10	4.48e-08	13.2479	-2.25745
A_23_P63980	LRFN4	leucine rich repeat and fibronectin type III domain containing 4	Homo sapiens leucine rich repeat and fibronectin type III domain containing 4 (LRFN4), transcript variant 1, mRNA [NM_024036]	-3.21575	11.4703	-29.7909	8.56e-10	4.49e-08	13.2425	-3.34601
A_23_P399255	RNF182	ring finger protein 182	Homo sapiens ring finger protein 182 (RNF182), transcript variant 2, mRNA [NM_152737]	3.07965	9.64274	29.7902	8.57e-10	4.49e-08	13.2423	3.11918
A_33_P3361292	LINC01105	long intergenic non-protein coding RNA 1105	Homo sapiens long intergenic non-protein coding RNA 1105 (LINC01105), long non-coding RNA [NR_026832]	2.37633	7.15893	29.7898	8.57e-10	4.49e-08	13.2422	2.46585
A_23_P166023	PFDN4	prefoldin subunit 4	Homo sapiens prefoldin subunit 4 (PFDN4), mRNA [NM_002623]	-4.6687	12.3363	-29.7859	8.58e-10	4.49e-08	13.241	-4.37374
A_23_P378690	TMEM64	transmembrane protein 64	Homo sapiens transmembrane protein 64 (TMEM64), transcript variant 1, mRNA [NM_001008495]	-2.2672	9.54213	-29.761	8.64e-10	4.52e-08	13.2336	-2.38956
A_24_P361167	CHD8	chromodomain helicase DNA binding protein 8	Homo sapiens chromodomain helicase DNA binding protein 8 (CHD8), transcript variant 2, mRNA [NM_020920]	-1.87929	11.54	-29.7564	8.65e-10	4.52e-08	13.2322	-1.85838
A_23_P104323	MGMT	O-6-methylguanine-DNA methyltransferase	Homo sapiens O-6-methylguanine-DNA methyltransferase (MGMT), mRNA [NM_002412]	-2.04706	11.0554	-29.738	8.69e-10	4.54e-08	13.2268	-2.08685
A_21_P0012780	LOC105377621	uncharacterized LOC105377621	Homo sapiens uncharacterized LOC105377621 (LOC105377621), long non-coding RNA [NR_136202]	2.64161	8.91614	29.7331	8.7e-10	4.54e-08	13.2253	2.77009
A_19_P00803499	0	0	0	-2.45432	8.54252	-29.7271	8.72e-10	4.54e-08	13.2235	-2.52963
A_21_P0011572	USP32P2	ubiquitin specific peptidase 32 pseudogene 2	Homo sapiens ubiquitin specific peptidase 32 pseudogene 2 (USP32P2), non-coding RNA [NR_003554]	-1.88659	9.47964	-29.7269	8.72e-10	4.54e-08	13.2235	-1.90733
A_21_P0002781	LINC01213	long intergenic non-protein coding RNA 1213	Homo sapiens long intergenic non-protein coding RNA 1213 (LINC01213), transcript variant 1, long non-coding RNA [NR_110167]	-2.55357	9.19629	-29.7207	8.73e-10	4.54e-08	13.2216	-2.50698
A_23_P406341	AFAP1L2	actin filament associated protein 1 like 2	Homo sapiens actin filament associated protein 1 like 2 (AFAP1L2), transcript variant 1, mRNA [NM_001001936]	-3.77523	9.26614	-29.6883	8.81e-10	4.58e-08	13.212	-3.67927
A_23_P67971	GALM	galactose mutarotase	Homo sapiens galactose mutarotase (GALM), mRNA [NM_138801]	2.71544	10.2938	29.6835	8.83e-10	4.58e-08	13.2105	2.71906
A_23_P47304	CASP5	caspase 5	Homo sapiens caspase 5 (CASP5), transcript variant a, mRNA [NM_004347]	2.04619	10.6253	29.6757	8.84e-10	4.59e-08	13.2082	2.00144
A_23_P170337	ALDH4A1	aldehyde dehydrogenase 4 family member A1	Homo sapiens aldehyde dehydrogenase 4 family member A1 (ALDH4A1), transcript variant P5CDhL, mRNA [NM_003748]	2.63736	13.4369	29.6701	8.86e-10	4.59e-08	13.2065	2.49598
A_33_P3888629	MECOM	MDS1 and EVI1 complex locus	Homo sapiens MDS1 and EVI1 complex locus (MECOM), transcript variant 6, mRNA [NM_001164000]	3.18348	8.63763	29.6567	8.89e-10	4.6e-08	13.2025	3.06626
A_23_P203267	TRIM29	tripartite motif containing 29	Homo sapiens tripartite motif containing 29 (TRIM29), transcript variant 1, mRNA [NM_012101]	3.94958	8.048	29.6559	8.89e-10	4.6e-08	13.2023	3.86175
A_32_P120895	LYSMD2	LysM domain containing 2	Homo sapiens LysM domain containing 2 (LYSMD2), transcript variant 1, mRNA [NM_153374]	-1.97551	11.4692	-29.6423	8.93e-10	4.61e-08	13.1982	-1.98787
A_23_P312246	CCDC82	coiled-coil domain containing 82	Homo sapiens coiled-coil domain containing 82 (CCDC82), transcript variant 2, mRNA [NM_024725]	2.07614	7.23842	29.641	8.93e-10	4.61e-08	13.1978	2.15653
A_23_P84219	LIPH	lipase H	Homo sapiens lipase H (LIPH), mRNA [NM_139248]	2.66378	9.39333	29.6344	8.95e-10	4.62e-08	13.1959	2.69969
A_23_P107981	SULT2B1	sulfotransferase family 2B member 1	Homo sapiens sulfotransferase family 2B member 1 (SULT2B1), transcript variant 1, mRNA [NM_004605]	-2.18466	10.1847	-29.6185	8.99e-10	4.63e-08	13.1911	-2.37933
A_33_P3240229	CREBBP	CREB binding protein	Homo sapiens CREB binding protein (CREBBP), transcript variant 1, mRNA [NM_004380]	-2.34193	10.1571	-29.6158	8.99e-10	4.63e-08	13.1903	-2.28408
A_24_P169843	0	0	keratin 18 pseudogene 28 [Source:HGNC Symbol;Acc:HGNC:33397] [ENST00000453838]	-2.44214	13.7249	-29.6145	9e-10	4.63e-08	13.1899	-2.50728
A_23_P94800	S100A4	S100 calcium binding protein A4	Homo sapiens S100 calcium binding protein A4 (S100A4), transcript variant 1, mRNA [NM_002961]	4.16299	12.5922	29.6031	9.03e-10	4.64e-08	13.1865	4.07966
A_23_P431388	SPOCD1	SPOC domain containing 1	Homo sapiens SPOC domain containing 1 (SPOCD1), transcript variant 1, mRNA [NM_144569]	-3.28019	8.01186	-29.6002	9.03e-10	4.64e-08	13.1857	-3.4992
A_33_P3290179	DEGS1	delta 4-desaturase, sphingolipid 1	Homo sapiens delta 4-desaturase, sphingolipid 1 (DEGS1), transcript variant 3, mRNA [NM_001321542]	2.05495	11.5064	29.5965	9.04e-10	4.64e-08	13.1845	2.05813
A_24_P194081	FXYD5	FXYD domain containing ion transport regulator 5	Homo sapiens FXYD domain containing ion transport regulator 5 (FXYD5), transcript variant 1, mRNA [NM_144779]	3.7832	8.58614	29.5952	9.05e-10	4.64e-08	13.1842	3.65123
A_23_P201386	DDAH1	dimethylarginine dimethylaminohydrolase 1	Homo sapiens dimethylarginine dimethylaminohydrolase 1 (DDAH1), transcript variant 1, mRNA [NM_012137]	2.08293	12.3106	29.5746	9.1e-10	4.66e-08	13.178	2.11785
A_21_P0002568	LINC01105	long intergenic non-protein coding RNA 1105	Homo sapiens long intergenic non-protein coding RNA 1105 (LINC01105), long non-coding RNA [NR_026832]	3.34666	7.87151	29.5643	9.13e-10	4.67e-08	13.1749	3.52066
A_23_P120953	SERHL2	serine hydrolase like 2	Homo sapiens serine hydrolase like 2 (SERHL2), transcript variant 1, mRNA [NM_014509]	6.45915	11.5099	29.5613	9.13e-10	4.67e-08	13.174	6.51194
A_24_P145529	CYP4Z2P	cytochrome P450 family 4 subfamily Z member 2, pseudogene	Homo sapiens cDNA FLJ40054 fis, clone TBAES2000315, weakly similar to CYTOCHROME P450 4A1 (EC 1.14.15.3). [AK097373]	3.48961	7.81927	29.5164	9.25e-10	4.73e-08	13.1606	3.44666
A_33_P3258362	HBA2	hemoglobin subunit alpha 2	Homo sapiens hemoglobin subunit alpha 2 (HBA2), mRNA [NM_000517]	-2.22029	7.68196	-29.5025	9.28e-10	4.74e-08	13.1564	-2.19606
A_24_P40551	BEX4	brain expressed X-linked 4	Homo sapiens brain expressed X-linked 4 (BEX4), transcript variant 2, mRNA [NM_001080425]	1.75709	8.26703	29.4989	9.29e-10	4.74e-08	13.1553	1.69226
A_23_P8900	COX6C	cytochrome c oxidase subunit 6C	Homo sapiens cytochrome c oxidase subunit 6C (COX6C), mRNA [NM_004374]	-2.12095	16.5588	-29.4942	9.31e-10	4.74e-08	13.1539	-2.14544
A_33_P3226710	LINC01006	long intergenic non-protein coding RNA 1006	Homo sapiens long intergenic non-protein coding RNA 1006 (LINC01006), transcript variant 1, long non-coding RNA [NR_026865]	-1.85359	9.49774	-29.4871	9.33e-10	4.75e-08	13.1518	-1.93904
A_23_P150876	VPS37B	VPS37B, ESCRT-I subunit	Homo sapiens VPS37B, ESCRT-I subunit (VPS37B), mRNA [NM_024667]	2.17496	11.6414	29.4843	9.33e-10	4.75e-08	13.1509	2.12375
A_23_P89302	CACNG1	calcium voltage-gated channel auxiliary subunit gamma 1	Homo sapiens calcium voltage-gated channel auxiliary subunit gamma 1 (CACNG1), mRNA [NM_000727]	-1.88239	8.32665	-29.4759	9.35e-10	4.76e-08	13.1484	-1.93948
A_24_P131222	ATP13A2	ATPase cation transporting 13A2	Homo sapiens ATPase cation transporting 13A2 (ATP13A2), transcript variant 1, mRNA [NM_022089]	2.34954	10.3236	29.4632	9.39e-10	4.76e-08	13.1446	2.40242
A_23_P316460	ZBED6CL	ZBED6 C-terminal like	Homo sapiens ZBED6 C-terminal like (ZBED6CL), mRNA [NM_138434]	-1.83577	9.446	-29.4602	9.4e-10	4.76e-08	13.1437	-1.82345
A_33_P3365097	ODF2L	outer dense fiber of sperm tails 2 like	Homo sapiens outer dense fiber of sperm tails 2 like (ODF2L), transcript variant 3, mRNA [NM_001184765]	2.29428	8.01684	29.4587	9.4e-10	4.76e-08	13.1433	2.64085
A_33_P3715177	MEGF8	multiple EGF like domains 8	Homo sapiens multiple EGF like domains 8 (MEGF8), transcript variant 1, mRNA [NM_001271938]	1.75148	11.5348	29.4579	9.4e-10	4.76e-08	13.143	1.75584
A_23_P110433	PPWD1	peptidylprolyl isomerase domain and WD repeat containing 1	Homo sapiens peptidylprolyl isomerase domain and WD repeat containing 1 (PPWD1), transcript variant 1, mRNA [NM_015342]	-1.96456	10.3972	-29.448	9.43e-10	4.77e-08	13.14	-1.91998
A_23_P141992	HSD11B1L	hydroxysteroid 11-beta dehydrogenase 1 like	Homo sapiens hydroxysteroid 11-beta dehydrogenase 1 like (HSD11B1L), transcript variant b, mRNA [NM_198706]	2.94244	9.45863	29.4168	9.51e-10	4.81e-08	13.1306	3.01175
A_24_P230540	RNF212	ring finger protein 212	Homo sapiens ring finger protein 212 (RNF212), transcript variant 2, mRNA [NM_194439]	1.78668	6.98797	29.3767	9.62e-10	4.86e-08	13.1186	1.64611
A_23_P309619	KIAA1671	KIAA1671	Homo sapiens KIAA1671 (KIAA1671), mRNA [NM_001145206]	2.33974	10.362	29.3722	9.63e-10	4.86e-08	13.1172	2.42056
A_23_P100392	ELOB	elongin B	Homo sapiens elongin B (ELOB), transcript variant 1, mRNA [NM_007108]	-2.10528	10.309	-29.37	9.64e-10	4.86e-08	13.1165	-2.09967
A_24_P252364	NRCAM	neuronal cell adhesion molecule	Homo sapiens neuronal cell adhesion molecule (NRCAM), transcript variant 1, mRNA [NM_001037132]	-3.0394	7.96019	-29.3651	9.65e-10	4.86e-08	13.1151	-2.81205
A_23_P210164	HOXD8	homeobox D8	Homo sapiens homeobox D8 (HOXD8), transcript variant 1, mRNA [NM_019558]	2.00175	7.3802	29.3565	9.68e-10	4.87e-08	13.1125	1.99593
A_23_P88909	SYNGR3	synaptogyrin 3	Homo sapiens synaptogyrin 3 (SYNGR3), mRNA [NM_004209]	-1.96828	7.94554	-29.3271	9.76e-10	4.91e-08	13.1036	-1.85009
A_33_P3281606	KCNT1	potassium sodium-activated channel subfamily T member 1	Homo sapiens potassium sodium-activated channel subfamily T member 1 (KCNT1), transcript variant 2, mRNA [NM_001272003]	2.50534	7.45736	29.3047	9.82e-10	4.93e-08	13.0968	2.32352
A_24_P16124	IFITM4P	interferon induced transmembrane protein 4 pseudogene	Homo sapiens interferon induced transmembrane protein 4 pseudogene (IFITM4P), non-coding RNA [NR_001590]	-4.59144	12.416	-29.287	9.87e-10	4.95e-08	13.0915	-4.54364
A_22_P00009722	MCTP2	multiple C2 and transmembrane domain containing 2	Homo sapiens multiple C2 and transmembrane domain containing 2 (MCTP2), transcript variant 1, mRNA [NM_018349]	2.21176	7.23356	29.2862	9.87e-10	4.95e-08	13.0912	2.31304
A_33_P3359900	EMB	embigin	Homo sapiens embigin (EMB), mRNA [NM_198449]	-2.46728	9.84364	-29.2841	9.88e-10	4.95e-08	13.0906	-2.30424
A_21_P0000026	C15orf40	chromosome 15 open reading frame 40	Homo sapiens chromosome 15 open reading frame 40 (C15orf40), transcript variant 4, mRNA [NM_001160115]	-1.81765	10.8947	-29.2731	9.91e-10	4.96e-08	13.0873	-2.00954
A_23_P161297	OGDHL	oxoglutarate dehydrogenase like	Homo sapiens oxoglutarate dehydrogenase like (OGDHL), transcript variant 1, mRNA [NM_018245]	-2.91448	7.62909	-29.2699	9.92e-10	4.96e-08	13.0863	-2.92623
A_24_P272313	KIAA1211L	KIAA1211 like	Homo sapiens KIAA1211 like (KIAA1211L), mRNA [NM_207362]	2.00114	9.19147	29.2689	9.92e-10	4.96e-08	13.086	2.0908
A_23_P42718	NFE2L3	nuclear factor, erythroid 2 like 3	Homo sapiens nuclear factor, erythroid 2 like 3 (NFE2L3), mRNA [NM_004289]	2.48377	9.46388	29.2677	9.92e-10	4.96e-08	13.0856	2.57889
A_23_P146783	NEB	nebulin	Homo sapiens nebulin (NEB), transcript variant 3, mRNA [NM_004543]	-2.36451	7.44235	-29.2277	1e-09	5.01e-08	13.0735	-2.34251
A_23_P9875	TESK2	testis associated actin remodelling kinase 2	Homo sapiens testis associated actin remodelling kinase 2 (TESK2), transcript variant 1, mRNA [NM_007170]	2.26991	8.30506	29.2271	1e-09	5.01e-08	13.0734	2.15373
A_23_P67151	OLFM2	olfactomedin 2	Homo sapiens olfactomedin 2 (OLFM2), transcript variant 2, mRNA [NM_058164]	2.58884	8.56819	29.2228	1e-09	5.01e-08	13.072	2.7779
A_23_P28697	HAAO	3-hydroxyanthranilate 3,4-dioxygenase	Homo sapiens 3-hydroxyanthranilate 3,4-dioxygenase (HAAO), mRNA [NM_012205]	2.4937	8.24489	29.1996	1.01e-09	5.03e-08	13.065	2.43434
A_21_P0010816	LINC00993	long intergenic non-protein coding RNA 993	long intergenic non-protein coding RNA 993 [Source:HGNC Symbol;Acc:HGNC:48948] [ENST00000420453]	2.35685	7.91929	29.1993	1.01e-09	5.03e-08	13.0649	2.46337
A_23_P57856	BCL6	BCL6, transcription repressor	Homo sapiens B cell CLL/lymphoma 6 (BCL6), transcript variant 2, mRNA [NM_001130845]	2.15178	11.6636	29.1781	1.02e-09	5.06e-08	13.0585	1.95921
A_23_P256473	SEMA3C	semaphorin 3C	Homo sapiens semaphorin 3C (SEMA3C), transcript variant 2, mRNA [NM_006379]	-2.50203	10.0783	-29.1507	1.03e-09	5.09e-08	13.0502	-2.42357
A_23_P397248	CLCA2	chloride channel accessory 2	Homo sapiens chloride channel accessory 2 (CLCA2), mRNA [NM_006536]	4.16422	8.16648	29.1453	1.03e-09	5.09e-08	13.0485	4.09928
A_33_P3251703	CRIP1	cysteine rich protein 1	Homo sapiens cysteine rich protein 1 (CRIP1), mRNA [NM_001311]	2.43338	12.5427	29.1447	1.03e-09	5.09e-08	13.0483	2.28346
A_33_P3258392	EDN1	endothelin 1	Homo sapiens endothelin 1 (EDN1), transcript variant 1, mRNA [NM_001955]	2.47672	9.23259	29.1338	1.03e-09	5.11e-08	13.045	2.5078
A_23_P345692	IL17D	interleukin 17D	Homo sapiens interleukin 17D (IL17D), mRNA [NM_138284]	-2.05086	8.05501	-29.1289	1.03e-09	5.11e-08	13.0435	-2.21923
A_23_P346912	SPATA17	spermatogenesis associated 17	Homo sapiens spermatogenesis associated 17 (SPATA17), mRNA [NM_138796]	-2.8665	8.42952	-29.1268	1.03e-09	5.11e-08	13.0429	-2.89821
A_21_P0000169	TMPRSS13	transmembrane serine protease 13	Homo sapiens transmembrane serine protease 13 (TMPRSS13), transcript variant 3, mRNA [NM_001206790]	-2.67446	9.44801	-29.1238	1.03e-09	5.11e-08	13.042	-2.5811
A_24_P11506	KYNU	kynureninase	Homo sapiens kynureninase (KYNU), transcript variant 2, mRNA [NM_001032998]	2.50908	11.4916	29.1183	1.04e-09	5.11e-08	13.0403	2.57879
A_23_P47077	BAG3	BCL2 associated athanogene 3	Homo sapiens BCL2 associated athanogene 3 (BAG3), mRNA [NM_004281]	-2.02315	10.5473	-29.1158	1.04e-09	5.11e-08	13.0395	-1.98359
A_33_P3359183	AWAT2	acyl-CoA wax alcohol acyltransferase 2	Homo sapiens acyl-CoA wax alcohol acyltransferase 2 (AWAT2), mRNA [NM_001002254]	2.81744	7.73977	29.103	1.04e-09	5.12e-08	13.0356	2.64163
A_23_P210675	SYCP2	synaptonemal complex protein 2	Homo sapiens synaptonemal complex protein 2 (SYCP2), mRNA [NM_014258]	2.23156	8.77097	29.0859	1.04e-09	5.14e-08	13.0304	2.24833
A_33_P3241433	ZNF347	zinc finger protein 347	Homo sapiens zinc finger protein 347 (ZNF347), transcript variant 1, mRNA [NM_001172674]	1.98523	7.07187	29.0745	1.05e-09	5.16e-08	13.027	2.10893
A_24_P64344	BLNK	B cell linker	Homo sapiens B cell linker (BLNK), transcript variant 1, mRNA [NM_013314]	2.23214	8.008	29.0644	1.05e-09	5.17e-08	13.0239	2.20114
A_21_P0000597	CTSLP8	cathepsin L pseudogene 8	Homo sapiens cathepsin L pseudogene 8 (CTSLP8), non-coding RNA [NR_033405]	-2.36557	9.05946	-29.0552	1.05e-09	5.18e-08	13.0211	-2.37106
A_33_P3293213	RGL3	ral guanine nucleotide dissociation stimulator like 3	Homo sapiens ral guanine nucleotide dissociation stimulator like 3 (RGL3), transcript variant 1, mRNA [NM_001161616]	3.53264	8.15985	29.0454	1.06e-09	5.18e-08	13.0181	3.36176
A_23_P365418	ZNF783	zinc finger family member 783	Homo sapiens zinc finger family member 783 (ZNF783), transcript variant 1, mRNA [NM_001195220]	-2.00386	8.71572	-29.0413	1.06e-09	5.18e-08	13.0168	-2.00978
A_23_P139600	RASAL1	RAS protein activator like 1	Homo sapiens RAS protein activator like 1 (RASAL1), transcript variant 2, mRNA [NM_004658]	2.36248	8.62868	29.0403	1.06e-09	5.18e-08	13.0165	2.01969
A_22_P00003781	CDK3	cyclin dependent kinase 3	Homo sapiens cyclin dependent kinase 3 (CDK3), mRNA [NM_001258]	1.77158	9.47603	29.0352	1.06e-09	5.18e-08	13.015	1.75635
A_22_P00001001	lnc-AL353698.1-1	lnc-AL353698.1-1:1	Q14754_HUMAN (Q14754) ORFII, partial (4%) [THC2714876]	-3.1372	8.68559	-29.0337	1.06e-09	5.18e-08	13.0145	-3.32378
A_23_P392470	NR3C2	nuclear receptor subfamily 3 group C member 2	Homo sapiens nuclear receptor subfamily 3 group C member 2 (NR3C2), transcript variant 1, mRNA [NM_000901]	2.28039	7.46409	29.0318	1.06e-09	5.18e-08	13.0139	2.34808
A_23_P92954	HSD17B4	hydroxysteroid 17-beta dehydrogenase 4	Homo sapiens hydroxysteroid 17-beta dehydrogenase 4 (HSD17B4), transcript variant 2, mRNA [NM_000414]	-3.42491	10.6405	-29.0306	1.06e-09	5.18e-08	13.0136	-3.27733
A_21_P0007046	lnc-GATA3-1	lnc-GATA3-1:3	LNCipedia lincRNA (lnc-GATA3-1), lincRNA [lnc-GATA3-1:3]	-2.04857	7.65891	-29.0299	1.06e-09	5.18e-08	13.0134	-2.08131
A_23_P141345	MPP3	membrane palmitoylated protein 3	Homo sapiens membrane palmitoylated protein 3 (MPP3), transcript variant 1, mRNA [NM_001932]	3.14671	10.7644	29.0173	1.07e-09	5.19e-08	13.0095	3.05644
A_23_P35399	ANXA11	annexin A11	Homo sapiens annexin A11 (ANXA11), transcript variant c, mRNA [NM_145869]	-2.03499	12.067	-28.9982	1.07e-09	5.22e-08	13.0037	-2.11033
A_23_P60146	PDGFRL	platelet derived growth factor receptor like	Homo sapiens platelet derived growth factor receptor like (PDGFRL), mRNA [NM_006207]	-3.01945	7.79833	-28.9882	1.07e-09	5.23e-08	13.0006	-3.06936
A_22_P00002419	LINC02327	long intergenic non-protein coding RNA 2327	long intergenic non-protein coding RNA 2327 [Source:HGNC Symbol;Acc:HGNC:53247] [ENST00000548775]	-1.86065	7.08399	-28.9655	1.08e-09	5.26e-08	12.9937	-2.12805
A_23_P212552	TBL1XR1	transducin beta like 1 X-linked receptor 1	Homo sapiens transducin beta like 1 X-linked receptor 1 (TBL1XR1), transcript variant 1, mRNA [NM_024665]	2.71136	10.5014	28.9515	1.09e-09	5.27e-08	12.9894	2.6825
A_23_P215778	DUS4L	dihydrouridine synthase 4 like	Homo sapiens dihydrouridine synthase 4 like (DUS4L), transcript variant 1, mRNA [NM_181581]	-2.33229	8.32455	-28.9489	1.09e-09	5.27e-08	12.9886	-2.36212
A_23_P119627	NDUFA13	NADH:ubiquinone oxidoreductase subunit A13	Homo sapiens NADH:ubiquinone oxidoreductase subunit A13 (NDUFA13), mRNA [NM_015965]	-1.78243	13.8549	-28.9379	1.09e-09	5.29e-08	12.9852	-1.82912
A_23_P110569	TRIM36	tripartite motif containing 36	Homo sapiens tripartite motif containing 36 (TRIM36), transcript variant 1, mRNA [NM_018700]	-2.24394	9.30406	-28.9344	1.09e-09	5.29e-08	12.9841	-2.32269
A_24_P56317	MBNL2	muscleblind like splicing regulator 2	Homo sapiens muscleblind like splicing regulator 2 (MBNL2), transcript variant 1, mRNA [NM_144778]	2.16003	11.4645	28.9331	1.09e-09	5.29e-08	12.9838	2.24461
A_24_P373152	CFL2	cofilin 2	Homo sapiens cofilin 2 (CFL2), transcript variant 1, mRNA [NM_021914]	-1.96542	7.96085	-28.9161	1.1e-09	5.31e-08	12.9785	-1.98263
A_33_P3334828	INSL3	insulin like 3	Homo sapiens insulin like 3 (INSL3), transcript variant 1, mRNA [NM_001265587]	-2.0538	8.33693	-28.899	1.1e-09	5.33e-08	12.9733	-2.16876
A_23_P167005	GPR160	G protein-coupled receptor 160	Homo sapiens G protein-coupled receptor 160 (GPR160), mRNA [NM_014373]	2.30071	13.0505	28.8946	1.1e-09	5.33e-08	12.972	2.33256
A_33_P3235053	TRIM47	tripartite motif containing 47	Homo sapiens tripartite motif containing 47 (TRIM47), mRNA [NM_033452]	2.40869	12.9205	28.8946	1.1e-09	5.33e-08	12.9719	2.48584
A_33_P3385101	TOLLIP	toll interacting protein	Homo sapiens toll interacting protein (TOLLIP), transcript variant 3, mRNA [NM_001318514]	1.95141	12.9087	28.8874	1.11e-09	5.33e-08	12.9697	2.03804
A_24_P335901	ZNF266	zinc finger protein 266	Homo sapiens zinc finger protein 266 (ZNF266), transcript variant 1, mRNA [NM_006631]	2.23933	9.275	28.883	1.11e-09	5.33e-08	12.9684	2.1892
A_32_P780817	CT45A1	cancer/testis antigen family 45 member A1	Homo sapiens cancer/testis antigen family 45 member A1 (CT45A1), mRNA [NM_001017417]	-1.91214	6.98411	-28.8827	1.11e-09	5.33e-08	12.9683	-1.91621
A_23_P156156	ZCCHC9	zinc finger CCHC-type containing 9	Homo sapiens zinc finger CCHC-type containing 9 (ZCCHC9), transcript variant 1, mRNA [NM_032280]	-1.81351	10.2599	-28.8786	1.11e-09	5.33e-08	12.967	-1.63787
A_23_P113111	AR	androgen receptor	Homo sapiens androgen receptor (AR), transcript variant 1, mRNA [NM_000044]	2.58576	13.2516	28.859	1.12e-09	5.36e-08	12.961	2.72873
A_33_P3217347	PJA1	praja ring finger ubiquitin ligase 1	Homo sapiens praja ring finger ubiquitin ligase 1 (PJA1), transcript variant 1, mRNA [NM_145119]	1.91925	11.3807	28.8554	1.12e-09	5.36e-08	12.9599	1.91358
A_32_P100430	LOC101927974	uncharacterized LOC101927974	Homo sapiens uncharacterized LOC101927974 (LOC101927974), transcript variant 2, long non-coding RNA [NR_144537]	-2.1034	9.62238	-28.8508	1.12e-09	5.36e-08	12.9585	-2.12071
A_23_P386356	KIF12	kinesin family member 12	Homo sapiens kinesin family member 12 (KIF12), mRNA [NM_138424]	-2.58094	8.58163	-28.8499	1.12e-09	5.36e-08	12.9582	-2.59765
A_24_P637982	C1orf122	chromosome 1 open reading frame 122	Homo sapiens chromosome 1 open reading frame 122 (C1orf122), transcript variant 1, mRNA [NM_198446]	2.13941	13.8619	28.7833	1.14e-09	5.46e-08	12.9377	1.99245
A_32_P180958	PCYOX1	prenylcysteine oxidase 1	Homo sapiens prenylcysteine oxidase 1 (PCYOX1), mRNA [NM_016297]	1.92383	12.5127	28.7738	1.14e-09	5.47e-08	12.9348	1.89392
A_33_P3420816	GDF1	growth differentiation factor 1	Homo sapiens growth differentiation factor 1 (GDF1), mRNA [NM_001492]	-2.35433	9.09875	-28.7661	1.15e-09	5.47e-08	12.9324	-2.23969
A_24_P216361	PRAME	preferentially expressed antigen in melanoma	Homo sapiens preferentially expressed antigen in melanoma (PRAME), transcript variant 5, mRNA [NM_206956]	-2.0273	7.05106	-28.7647	1.15e-09	5.47e-08	12.932	-2.07767
A_33_P3282840	RPS29	ribosomal protein S29	Homo sapiens ribosomal protein S29 (RPS29), transcript variant 2, mRNA [NM_001030001]	-2.35059	12.1072	-28.7493	1.15e-09	5.49e-08	12.9272	-2.45856
A_21_P0010596	RNF223	ring finger protein 223	ring finger protein 223 [Source:HGNC Symbol;Acc:HGNC:40020] [ENST00000453464]	-1.95525	10.9666	-28.7485	1.15e-09	5.49e-08	12.927	-1.99687
A_21_P0001128	LINC01389	long intergenic non-protein coding RNA 1389	Homo sapiens long intergenic non-protein coding RNA 1389 (LINC01389), long non-coding RNA [NR_126355]	-2.86398	8.24248	-28.7382	1.15e-09	5.5e-08	12.9238	-2.74155
A_23_P121396	DNAJC19	DnaJ heat shock protein family (Hsp40) member C19	Homo sapiens DnaJ heat shock protein family (Hsp40) member C19 (DNAJC19), transcript variant 1, mRNA [NM_145261]	2.29581	10.7349	28.7328	1.16e-09	5.51e-08	12.9221	2.24377
A_33_P3793307	LOC339803	uncharacterized LOC339803	Homo sapiens uncharacterized LOC339803 (LOC339803), long non-coding RNA [NR_036496]	-2.45423	8.51665	-28.7029	1.17e-09	5.55e-08	12.9129	-2.59904
A_23_P28507	MGAT4A	alpha-1,3-mannosyl-glycoprotein 4-beta-N-acetylglucosaminyltransferase A	Homo sapiens alpha-1,3-mannosyl-glycoprotein 4-beta-N-acetylglucosaminyltransferase A (MGAT4A), transcript variant 1, mRNA [NM_012214]	2.12288	11.146	28.7026	1.17e-09	5.55e-08	12.9128	2.04549
A_23_P102890	MRPS6	mitochondrial ribosomal protein S6	Homo sapiens mitochondrial ribosomal protein S6 (MRPS6), mRNA [NM_032476]	1.79931	14.0127	28.6758	1.18e-09	5.58e-08	12.9045	1.82557
A_23_P32785	C3orf38	chromosome 3 open reading frame 38	Homo sapiens chromosome 3 open reading frame 38 (C3orf38), mRNA [NM_173824]	-1.82247	9.96774	-28.6731	1.18e-09	5.58e-08	12.9037	-1.84244
A_21_P0006418	0	0	novel transcript [ENST00000445233]	-2.18131	7.06514	-28.6711	1.18e-09	5.58e-08	12.9031	-2.04212
A_33_P3274084	RHBDL3	rhomboid like 3	Homo sapiens rhomboid like 3 (RHBDL3), transcript variant 5, mRNA [NM_001363836]	3.53679	8.01562	28.6613	1.18e-09	5.59e-08	12.9001	3.85639
A_19_P00322687	ERVMER34-1	endogenous retrovirus group MER34 member 1, envelope	Homo sapiens endogenous retrovirus group MER34 member 1, envelope (ERVMER34-1), transcript variant 2, mRNA [NM_001242690]	-2.55951	9.29039	-28.6612	1.18e-09	5.59e-08	12.9	-2.59931
A_23_P1492	AVPI1	arginine vasopressin induced 1	Homo sapiens arginine vasopressin induced 1 (AVPI1), mRNA [NM_021732]	-1.79396	9.80737	-28.6608	1.18e-09	5.59e-08	12.8999	-1.75645
A_21_P0011602	USP32	ubiquitin specific peptidase 32	Homo sapiens ubiquitin specific peptidase 32 (USP32), mRNA [NM_032582]	-2.19258	8.72365	-28.6497	1.18e-09	5.6e-08	12.8965	-2.11624
A_33_P3390284	FAM122B	family with sequence similarity 122B	Homo sapiens family with sequence similarity 122B (FAM122B), transcript variant 11, mRNA [NM_001331093]	-1.7879	7.70507	-28.6488	1.18e-09	5.6e-08	12.8962	-1.79334
A_24_P178631	LOC105379499	uncharacterized LOC105379499	PREDICTED: Homo sapiens uncharacterized LOC105379499 (LOC105379499), transcript variant X1, ncRNA [XR_001755120]	-2.67446	9.93799	-28.6258	1.19e-09	5.63e-08	12.889	-2.77909
A_32_P123514	PABPC4L	poly(A) binding protein cytoplasmic 4 like	Homo sapiens poly(A) binding protein cytoplasmic 4 like (PABPC4L), transcript variant 2, mRNA [NM_001363585]	-2.81943	7.99926	-28.6042	1.2e-09	5.66e-08	12.8824	-2.71039
A_24_P43723	GJC3	gap junction protein gamma 3	Homo sapiens gap junction protein gamma 3 (GJC3), mRNA [NM_181538]	2.27868	8.13225	28.594	1.2e-09	5.67e-08	12.8792	2.41972
A_23_P200976	HYI	hydroxypyruvate isomerase (putative)	Homo sapiens hydroxypyruvate isomerase (putative) (HYI), transcript variant 5, mRNA [NM_001330526]	2.13204	10.6674	28.58	1.21e-09	5.68e-08	12.8748	2.2384
A_24_P349117	GPR158	G protein-coupled receptor 158	Homo sapiens G protein-coupled receptor 158 (GPR158), mRNA [NM_020752]	-2.59326	7.36682	-28.5746	1.21e-09	5.68e-08	12.8732	-2.70175
A_23_P85180	TMEM187	transmembrane protein 187	Homo sapiens transmembrane protein 187 (TMEM187), mRNA [NM_003492]	-2.1367	10.7668	-28.5694	1.21e-09	5.68e-08	12.8715	-2.06821
A_33_P3408320	CERS1	ceramide synthase 1	Homo sapiens ceramide synthase 1 (CERS1), transcript variant 2, mRNA [NM_198207]	-2.27111	9.78785	-28.5693	1.21e-09	5.68e-08	12.8715	-2.30071
A_23_P47377	HSD17B12	hydroxysteroid 17-beta dehydrogenase 12	Homo sapiens hydroxysteroid 17-beta dehydrogenase 12 (HSD17B12), mRNA [NM_016142]	2.1094	12.6899	28.5654	1.21e-09	5.68e-08	12.8703	2.04205
A_24_P287043	IFITM2	interferon induced transmembrane protein 2	Homo sapiens interferon induced transmembrane protein 2 (IFITM2), mRNA [NM_006435]	-4.3561	13.2377	-28.5653	1.21e-09	5.68e-08	12.8703	-4.43498
A_33_P3362696	RIC8B	RIC8 guanine nucleotide exchange factor B	Homo sapiens RIC8 guanine nucleotide exchange factor B (RIC8B), transcript variant 8, mRNA [NM_001351364]	-1.82896	8.78628	-28.5651	1.21e-09	5.68e-08	12.8702	-1.71563
A_33_P3222892	SLC10A3	solute carrier family 10 member 3	Homo sapiens solute carrier family 10 member 3 (SLC10A3), transcript variant 1, mRNA [NM_019848]	-1.93986	11.9704	-28.565	1.21e-09	5.68e-08	12.8702	-1.9592
A_32_P113114	ZNF561	zinc finger protein 561	Homo sapiens zinc finger protein 561 (ZNF561), transcript variant 1, mRNA [NM_152289]	1.81903	9.95361	28.5534	1.22e-09	5.7e-08	12.8666	1.75456
A_24_P37409	DUSP2	dual specificity phosphatase 2	Homo sapiens dual specificity phosphatase 2 (DUSP2), mRNA [NM_004418]	-2.74395	8.58438	-28.5495	1.22e-09	5.7e-08	12.8654	-2.60868
A_23_P200203	ECHDC2	enoyl-CoA hydratase domain containing 2	Homo sapiens enoyl-CoA hydratase domain containing 2 (ECHDC2), transcript variant 2, mRNA [NM_018281]	3.07148	12.6454	28.5469	1.22e-09	5.7e-08	12.8646	3.10444
A_22_P00023477	lnc-AC018816.3.1-4	lnc-AC018816.3.1-4:1	LNCipedia lincRNA (lnc-AC018816.3.1-4), lincRNA [lnc-AC018816.3.1-4:1]	1.89032	7.24702	28.5257	1.23e-09	5.73e-08	12.858	1.89513
A_24_P15502	0	0	interferon induced transmembrane protein 8 pseudogene [Source:HGNC Symbol;Acc:HGNC:32202] [ENST00000522529]	-4.18381	12.9226	-28.5216	1.23e-09	5.73e-08	12.8567	-4.13458
A_23_P363954	THRSP	thyroid hormone responsive	Homo sapiens thyroid hormone responsive (THRSP), mRNA [NM_003251]	5.67651	9.09027	28.5142	1.23e-09	5.74e-08	12.8544	5.63012
A_23_P340131	PRSS16	serine protease 16	Homo sapiens serine protease 16 (PRSS16), mRNA [NM_005865]	1.78827	8.76364	28.5126	1.23e-09	5.74e-08	12.8539	1.74021
A_23_P112478	NUDT2	nudix hydrolase 2	Homo sapiens nudix hydrolase 2 (NUDT2), transcript variant 1, mRNA [NM_001161]	-2.21464	10.0209	-28.5042	1.24e-09	5.75e-08	12.8513	-2.20295
A_33_P3362088	P2RX4	purinergic receptor P2X 4	Homo sapiens purinergic receptor P2X 4 (P2RX4), transcript variant 1, mRNA [NM_001256796]	-2.36943	13.0236	-28.4992	1.24e-09	5.75e-08	12.8497	-2.3265
A_21_P0003301	LOC101928105	uncharacterized LOC101928105	Homo sapiens uncharacterized LOC101928105 (LOC101928105), long non-coding RNA [NR_121657]	-2.18299	7.23215	-28.4954	1.24e-09	5.75e-08	12.8485	-2.18066
A_23_P502336	ADGRE2	adhesion G protein-coupled receptor E2	Homo sapiens adhesion G protein-coupled receptor E2 (ADGRE2), transcript variant 1, mRNA [NM_013447]	1.97198	7.14623	28.4815	1.24e-09	5.77e-08	12.8442	1.88748
A_21_P0010997	LOC283140	uncharacterized LOC283140	uncharacterized LOC283140 [Source:NCBI gene;Acc:283140] [ENST00000532168]	-2.1532	8.43844	-28.4661	1.25e-09	5.79e-08	12.8394	-2.05613
A_23_P501080	ZNF92	zinc finger protein 92	Homo sapiens zinc finger protein 92 (ZNF92), transcript variant 1, mRNA [NM_007139]	1.92138	10.5489	28.4589	1.25e-09	5.8e-08	12.8372	1.96632
A_33_P3388651	ABLIM1	actin binding LIM protein 1	Homo sapiens actin binding LIM protein 1 (ABLIM1), transcript variant 5, mRNA [NM_001322882]	2.21536	9.45032	28.4567	1.25e-09	5.8e-08	12.8365	2.27609
A_23_P97309	CASP9	caspase 9	Homo sapiens caspase 9 (CASP9), transcript variant alpha, mRNA [NM_001229]	2.16566	9.03709	28.4557	1.25e-09	5.8e-08	12.8362	2.25544
A_23_P138541	AKR1C3	aldo-keto reductase family 1 member C3	Homo sapiens aldo-keto reductase family 1 member C3 (AKR1C3), transcript variant 1, mRNA [NM_003739]	3.74177	8.52133	28.422	1.27e-09	5.85e-08	12.8257	3.75357
A_33_P3231267	lnc-ITGA2-1	lnc-ITGA2-1:5	LNCipedia lincRNA (lnc-ITGA2-1), lincRNA [lnc-ITGA2-1:5]	-1.93717	7.42257	-28.4121	1.27e-09	5.86e-08	12.8226	-2.10015
A_23_P500353	KCNN2	potassium calcium-activated channel subfamily N member 2	Homo sapiens potassium calcium-activated channel subfamily N member 2 (KCNN2), transcript variant 1, mRNA [NM_021614]	-2.75689	7.74002	-28.4078	1.27e-09	5.86e-08	12.8212	-2.75138
A_24_P356916	SLC13A3	solute carrier family 13 member 3	Homo sapiens solute carrier family 13 member 3 (SLC13A3), transcript variant 2, mRNA [NM_001011554]	4.51152	9.03325	28.4058	1.27e-09	5.86e-08	12.8206	4.43203
A_23_P91829	DCBLD2	discoidin, CUB and LCCL domain containing 2	Homo sapiens discoidin, CUB and LCCL domain containing 2 (DCBLD2), mRNA [NM_080927]	2.22629	7.22917	28.3528	1.29e-09	5.95e-08	12.804	2.14899
A_23_P160466	SLC19A2	solute carrier family 19 member 2	Homo sapiens solute carrier family 19 member 2 (SLC19A2), transcript variant 1, mRNA [NM_006996]	-2.15243	12.0778	-28.3514	1.29e-09	5.95e-08	12.8036	-2.13099
A_23_P11629	TMEM61	transmembrane protein 61	Homo sapiens transmembrane protein 61 (TMEM61), mRNA [NM_182532]	3.85871	8.78093	28.3456	1.29e-09	5.95e-08	12.8018	3.66347
A_33_P3342563	PITPNM3	PITPNM family member 3	Homo sapiens PITPNM family member 3 (PITPNM3), transcript variant 1, mRNA [NM_031220]	1.98973	9.63592	28.3189	1.3e-09	6e-08	12.7934	2.02284
A_21_P0014157	0	0	CJ095_HUMAN (Q9H7T3) Protein C10orf95, partial (6%) [THC2616237]	-1.84338	8.83858	-28.2972	1.31e-09	6.03e-08	12.7866	-1.66221
A_33_P3257714	RPS23	ribosomal protein S23	Homo sapiens ribosomal protein S23 (RPS23), mRNA [NM_001025]	-2.00574	10.4072	-28.2938	1.31e-09	6.03e-08	12.7855	-2.03771
A_21_P0013867	0	0	pseudogene similar to part of solute carrier family 6 (neurotransmitter transporter), member 14 (SLC6A14) [ENST00000428194]	-2.37896	7.39936	-28.288	1.32e-09	6.03e-08	12.7837	-2.36949
A_23_P68486	FAM210B	family with sequence similarity 210 member B	Homo sapiens family with sequence similarity 210 member B (FAM210B), mRNA [NM_080821]	2.65097	12.0603	28.2873	1.32e-09	6.03e-08	12.7835	2.58833
A_21_P0008253	lnc-TSC22D1-1	lnc-TSC22D1-1:5	LNCipedia lincRNA (lnc-TSC22D1-1), lincRNA [lnc-TSC22D1-1:5]	2.56378	7.65589	28.286	1.32e-09	6.03e-08	12.7831	2.62795
A_24_P404245	PCYT2	phosphate cytidylyltransferase 2, ethanolamine	Homo sapiens phosphate cytidylyltransferase 2, ethanolamine (PCYT2), transcript variant 2, mRNA [NM_002861]	2.19542	9.83688	28.2859	1.32e-09	6.03e-08	12.783	2.0322
A_24_P230057	0	0	keratin 18 pseudogene 49 [Source:HGNC Symbol;Acc:HGNC:33419] [ENST00000427083]	-2.49076	13.8735	-28.2821	1.32e-09	6.03e-08	12.7818	-2.45853
A_22_P00007008	0	0	novel transcript [ENST00000423963]	2.95134	7.49329	28.2614	1.33e-09	6.06e-08	12.7753	3.06877
A_23_P390384	ZNF630	zinc finger protein 630	Homo sapiens zinc finger protein 630 (ZNF630), transcript variant 1, mRNA [NM_001037735]	-3.02072	8.51557	-28.2608	1.33e-09	6.06e-08	12.7752	-3.15163
A_23_P161940	SCGB2A2	secretoglobin family 2A member 2	Homo sapiens secretoglobin family 2A member 2 (SCGB2A2), mRNA [NM_002411]	11.3279	11.8039	28.2444	1.33e-09	6.08e-08	12.77	11.8515
A_33_P3297444	ABTB1	ankyrin repeat and BTB domain containing 1	Homo sapiens ankyrin repeat and BTB domain containing 1 (ABTB1), transcript variant 1, mRNA [NM_032548]	-2.28314	9.19153	-28.2423	1.33e-09	6.08e-08	12.7693	-2.11023
A_23_P12463	QSOX1	quiescin sulfhydryl oxidase 1	Homo sapiens quiescin sulfhydryl oxidase 1 (QSOX1), transcript variant 1, mRNA [NM_002826]	-2.49069	11.4554	-28.2415	1.33e-09	6.08e-08	12.7691	-2.57627
A_23_P139687	ERP27	endoplasmic reticulum protein 27	Homo sapiens endoplasmic reticulum protein 27 (ERP27), transcript variant 1, mRNA [NM_152321]	5.30983	9.74664	28.2341	1.34e-09	6.08e-08	12.7668	5.30251
A_33_P3370812	TBC1D1	TBC1 domain family member 1	TBC1 domain family member 1 [Source:HGNC Symbol;Acc:HGNC:11578] [ENST00000402522]	-1.87493	8.96887	-28.2181	1.34e-09	6.11e-08	12.7617	-1.96825
A_23_P63026	LGALS8	galectin 8	Homo sapiens galectin 8 (LGALS8), transcript variant 1, mRNA [NM_006499]	1.96676	10.2289	28.2116	1.35e-09	6.12e-08	12.7597	1.92565
A_23_P409623	PPFIBP2	PPFIA binding protein 2	Homo sapiens PPFIA binding protein 2 (PPFIBP2), transcript variant 1, mRNA [NM_003621]	2.23301	9.97021	28.1967	1.35e-09	6.14e-08	12.755	2.31678
A_33_P3407356	LINC01348	long intergenic non-protein coding RNA 1348	Homo sapiens long intergenic non-protein coding RNA 1348 (LINC01348), long non-coding RNA [NR_027454]	4.13996	8.22738	28.1633	1.37e-09	6.19e-08	12.7445	4.29457
A_23_P350001	GUCY1A2	guanylate cyclase 1 soluble subunit alpha 2	Homo sapiens guanylate cyclase 1 soluble subunit alpha 2 (GUCY1A2), transcript variant 2, mRNA [NM_000855]	-1.98091	7.53422	-28.1615	1.37e-09	6.19e-08	12.7439	-1.94605
A_32_P112881	SNX12	sorting nexin 12	Homo sapiens sorting nexin 12 (SNX12), transcript variant 1, mRNA [NM_001256185]	1.65506	12.9639	28.1601	1.37e-09	6.19e-08	12.7435	1.66086
A_32_P158786	C12orf56	chromosome 12 open reading frame 56	Homo sapiens chromosome 12 open reading frame 56 (C12orf56), transcript variant 1, mRNA [NM_001170633]	-2.21265	7.92228	-28.1542	1.37e-09	6.2e-08	12.7416	-2.23029
A_23_P18123	NLGN1	neuroligin 1	neuroligin 1 [Source:HGNC Symbol;Acc:HGNC:14291] [ENST00000361589]	2.48861	7.30486	28.1333	1.38e-09	6.23e-08	12.735	2.44548
A_23_P79122	USE1	unconventional SNARE in the ER 1	Homo sapiens unconventional SNARE in the ER 1 (USE1), mRNA [NM_018467]	1.7497	10.3945	28.1292	1.38e-09	6.23e-08	12.7337	1.82269
A_23_P501538	HOXA3	homeobox A3	Homo sapiens homeobox A3 (HOXA3), transcript variant 2, mRNA [NM_153631]	2.18725	8.45743	28.1172	1.38e-09	6.25e-08	12.7299	2.1011
A_33_P3413845	TIMM13	translocase of inner mitochondrial membrane 13	Homo sapiens translocase of inner mitochondrial membrane 13 (TIMM13), mRNA [NM_012458]	1.98374	7.61776	28.101	1.39e-09	6.27e-08	12.7248	1.90273
A_23_P12477	SCMH1	Scm polycomb group protein homolog 1	Homo sapiens Scm polycomb group protein homolog 1 (SCMH1), transcript variant 2, mRNA [NM_012236]	2.18348	8.97384	28.0968	1.39e-09	6.28e-08	12.7235	2.13592
A_24_P29723	POR	cytochrome p450 oxidoreductase	Homo sapiens cytochrome p450 oxidoreductase (POR), mRNA [NM_000941]	1.86239	11.9201	28.0801	1.4e-09	6.3e-08	12.7182	1.82649
A_23_P107412	P4HB	prolyl 4-hydroxylase subunit beta	Homo sapiens prolyl 4-hydroxylase subunit beta (P4HB), mRNA [NM_000918]	1.82794	15.4162	28.0699	1.4e-09	6.32e-08	12.715	1.83466
A_21_P0011016	CASP17P	caspase 17, pseudogene	caspase 17, pseudogene [Source:HGNC Symbol;Acc:HGNC:53657] [ENST00000532441]	2.12573	10.0187	28.0409	1.42e-09	6.37e-08	12.7058	1.99047
A_32_P231568	RASEF	RAS and EF-hand domain containing	Homo sapiens RAS and EF-hand domain containing (RASEF), mRNA [NM_152573]	-1.85249	9.25306	-28.0373	1.42e-09	6.37e-08	12.7046	-1.71055
A_33_P3358621	CNNM3-DT	CNNM3 divergent transcript	Homo sapiens CNNM3 divergent transcript (CNNM3-DT), long non-coding RNA [NR_149141]	-1.97036	7.66687	-28.0305	1.42e-09	6.38e-08	12.7025	-1.92518
A_23_P111604	NXPH1	neurexophilin 1	Homo sapiens neurexophilin 1 (NXPH1), mRNA [NM_152745]	-2.05532	7.01918	-28.0201	1.42e-09	6.39e-08	12.6992	-2.11026
A_33_P3270489	CCDC170	coiled-coil domain containing 170	Homo sapiens coiled-coil domain containing 170 (CCDC170), mRNA [NM_025059]	-3.41667	7.79917	-28.0155	1.43e-09	6.39e-08	12.6977	-3.68645
A_32_P145010	LOC729683	uncharacterized LOC729683	Homo sapiens uncharacterized LOC729683 (LOC729683), long non-coding RNA [NR_046273]	2.58831	7.72812	28.0109	1.43e-09	6.4e-08	12.6963	2.57972
A_33_P3243618	GPR137B	G protein-coupled receptor 137B	Homo sapiens G protein-coupled receptor 137B (GPR137B), mRNA [NM_003272]	1.94872	8.53761	28.0093	1.43e-09	6.4e-08	12.6958	1.87585
A_22_P00015051	SNHG15	small nucleolar RNA host gene 15	Homo sapiens small nucleolar RNA host gene 15 (SNHG15), transcript variant 5, long non-coding RNA [NR_152597]	1.70514	8.49789	27.9991	1.43e-09	6.41e-08	12.6925	1.49158
A_33_P3398448	PARP10	poly(ADP-ribose) polymerase family member 10	Homo sapiens poly(ADP-ribose) polymerase family member 10 (PARP10), transcript variant 2, mRNA [NM_001317895]	-2.73198	11.6026	-27.9928	1.44e-09	6.42e-08	12.6905	-2.80391
A_33_P3249748	THEM6	thioesterase superfamily member 6	Homo sapiens thioesterase superfamily member 6 (THEM6), transcript variant 1, mRNA [NM_016647]	2.03788	13.8265	27.9807	1.44e-09	6.43e-08	12.6867	2.06454
A_33_P3415240	LINC00886	long intergenic non-protein coding RNA 886	Homo sapiens long intergenic non-protein coding RNA 886 (LINC00886), long non-coding RNA [NR_038387]	-2.56168	7.62782	-27.9801	1.44e-09	6.43e-08	12.6865	-2.64603
A_23_P137209	UBA1	ubiquitin like modifier activating enzyme 1	Homo sapiens ubiquitin like modifier activating enzyme 1 (UBA1), transcript variant 1, mRNA [NM_003334]	2.10682	12.5645	27.9764	1.44e-09	6.43e-08	12.6853	2.05537
A_23_P406385	FBXL16	F-box and leucine rich repeat protein 16	Homo sapiens F-box and leucine rich repeat protein 16 (FBXL16), mRNA [NM_153350]	-2.66915	12.6622	-27.976	1.44e-09	6.43e-08	12.6852	-2.59089
A_33_P3393684	VSIG8	V-set and immunoglobulin domain containing 8	Homo sapiens V-set and immunoglobulin domain containing 8 (VSIG8), mRNA [NM_001013661]	2.43911	7.56185	27.9702	1.45e-09	6.44e-08	12.6834	2.44603
A_23_P324994	KLHL7	kelch like family member 7	Homo sapiens kelch like family member 7 (KLHL7), transcript variant 2, mRNA [NM_018846]	2.32716	8.77575	27.9643	1.45e-09	6.44e-08	12.6815	2.42226
A_32_P75902	MEIOB	meiosis specific with OB domains	Homo sapiens meiosis specific with OB domains (MEIOB), transcript variant 2, mRNA [NM_152764]	-1.68109	7.19948	-27.9484	1.45e-09	6.47e-08	12.6764	-1.79196
A_33_P3356935	COLCA1	colorectal cancer associated 1	Homo sapiens colorectal cancer associated 1 (COLCA1), transcript variant 3, mRNA [NM_207429]	4.98065	8.43598	27.9377	1.46e-09	6.48e-08	12.673	5.28162
A_23_P145761	ARL4A	ADP ribosylation factor like GTPase 4A	Homo sapiens ADP ribosylation factor like GTPase 4A (ARL4A), transcript variant 1, mRNA [NM_005738]	3.17599	10.383	27.9367	1.46e-09	6.48e-08	12.6727	3.16722
A_21_P0005972	lnc-KCNV1-2	lnc-KCNV1-2:4	LNCipedia lincRNA (lnc-KCNV1-2), lincRNA [lnc-KCNV1-2:4]	-1.75006	7.38547	-27.9344	1.46e-09	6.48e-08	12.672	-1.82958
A_24_P108311	NEDD4L	neural precursor cell expressed, developmentally down-regulated 4-like, E3 ubiquitin protein ligase	Homo sapiens neural precursor cell expressed, developmentally down-regulated 4-like, E3 ubiquitin protein ligase (NEDD4L), transcript variant d, mRNA [NM_015277]	2.00003	9.57207	27.9277	1.46e-09	6.49e-08	12.6699	2.22771
A_23_P359277	ELOVL7	ELOVL fatty acid elongase 7	Homo sapiens ELOVL fatty acid elongase 7 (ELOVL7), transcript variant 1, mRNA [NM_024930]	-1.7461	10.0851	-27.9262	1.46e-09	6.49e-08	12.6694	-1.81837
A_23_P85164	DNASE1L1	deoxyribonuclease 1 like 1	Homo sapiens deoxyribonuclease 1 like 1 (DNASE1L1), transcript variant 1, mRNA [NM_006730]	-2.11129	10.014	-27.9203	1.47e-09	6.49e-08	12.6675	-2.1003
A_19_P00316187	LINC00888	long intergenic non-protein coding RNA 888	Homo sapiens long intergenic non-protein coding RNA 888 (LINC00888), transcript variant 1, long non-coding RNA [NR_038301]	4.3489	8.95323	27.8998	1.48e-09	6.53e-08	12.661	4.1743
A_23_P70785	CRYBG1	crystallin beta-gamma domain containing 1	Homo sapiens crystallin beta-gamma domain containing 1 (CRYBG1), mRNA [NM_001624]	1.80001	9.78944	27.8901	1.48e-09	6.54e-08	12.6579	1.5768
A_24_P469641	RNF216	ring finger protein 216	Homo sapiens ring finger protein 216 (RNF216), transcript variant 1, mRNA [NM_207111]	2.17556	9.20228	27.8705	1.49e-09	6.57e-08	12.6516	1.99571
A_33_P3411204	GCNT2	glucosaminyl (N-acetyl) transferase 2 (I blood group)	Homo sapiens glucosaminyl (N-acetyl) transferase 2 (I blood group) (GCNT2), transcript variant 2, mRNA [NM_001491]	1.87617	7.3885	27.8569	1.49e-09	6.6e-08	12.6473	1.66235
A_23_P38167	GPRC5C	G protein-coupled receptor class C group 5 member C	G protein-coupled receptor class C group 5 member C [Source:HGNC Symbol;Acc:HGNC:13309] [ENST00000577663]	2.57743	13.3737	27.8503	1.5e-09	6.6e-08	12.6452	2.63354
A_24_P126139	RAB9B	RAB9B, member RAS oncogene family	Homo sapiens RAB9B, member RAS oncogene family (RAB9B), transcript variant 1, mRNA [NM_016370]	-1.82208	8.34017	-27.8269	1.51e-09	6.65e-08	12.6377	-1.78782
A_23_P138524	CPXM2	carboxypeptidase X, M14 family member 2	Homo sapiens carboxypeptidase X, M14 family member 2 (CPXM2), mRNA [NM_198148]	-2.42978	7.79238	-27.8106	1.52e-09	6.67e-08	12.6325	-2.41697
A_33_P3239295	PRODH	proline dehydrogenase 1	Homo sapiens proline dehydrogenase 1 (PRODH), transcript variant 1, mRNA [NM_016335]	3.74345	8.12082	27.8029	1.52e-09	6.68e-08	12.6301	3.68483
A_23_P73763	LAGE3	L antigen family member 3	Homo sapiens L antigen family member 3 (LAGE3), mRNA [NM_006014]	-1.98452	14.5582	-27.8028	1.52e-09	6.68e-08	12.63	-1.97891
A_22_P00014972	RPL37A	ribosomal protein L37a	ribosomal protein L37a [Source:HGNC Symbol;Acc:HGNC:10348] [ENST00000427280]	-2.2213	7.78076	-27.7978	1.52e-09	6.68e-08	12.6284	-2.16769
A_33_P3222917	CD276	CD276 molecule	Homo sapiens CD276 molecule (CD276), transcript variant 1, mRNA [NM_001024736]	-2.05571	13.9242	-27.7968	1.52e-09	6.68e-08	12.6281	-2.07229
A_33_P3423365	GSN	gelsolin	Homo sapiens gelsolin (GSN), transcript variant 11, mRNA [NM_001353053]	2.67124	10.8575	27.7957	1.52e-09	6.68e-08	12.6278	2.70088
A_33_P3336810	NUDT17	nudix hydrolase 17	Homo sapiens nudix hydrolase 17 (NUDT17), mRNA [NM_001012758]	-2.37643	8.30785	-27.7941	1.52e-09	6.68e-08	12.6272	-2.31887
A_33_P3275487	SLFN13	schlafen family member 13	Homo sapiens schlafen family member 13 (SLFN13), mRNA [NM_144682]	2.23916	7.13348	27.7887	1.53e-09	6.68e-08	12.6255	2.22984
A_32_P55860	SKA2	spindle and kinetochore associated complex subunit 2	Homo sapiens spindle and kinetochore associated complex subunit 2 (SKA2), transcript variant 1, mRNA [NM_182620]	-1.73456	9.8004	-27.7848	1.53e-09	6.68e-08	12.6243	-1.81002
A_33_P3391418	TMEM40	transmembrane protein 40	Homo sapiens transmembrane protein 40 (TMEM40), transcript variant 3, mRNA [NM_001284407]	2.1307	8.7817	27.7766	1.53e-09	6.69e-08	12.6216	2.33544
A_23_P88404	TGFB3	transforming growth factor beta 3	Homo sapiens transforming growth factor beta 3 (TGFB3), transcript variant 1, mRNA [NM_003239]	1.97588	10.4542	27.7709	1.53e-09	6.7e-08	12.6198	1.95091
A_33_P3289356	CD58	CD58 molecule	Homo sapiens CD58 molecule (CD58), transcript variant 1, mRNA [NM_001779]	-2.9903	10.2698	-27.7548	1.54e-09	6.73e-08	12.6146	-2.93084
A_23_P118894	PRR15L	proline rich 15 like	Homo sapiens proline rich 15 like (PRR15L), mRNA [NM_024320]	1.84645	12.8004	27.7529	1.54e-09	6.73e-08	12.614	1.90556
A_23_P97700	TXNIP	thioredoxin interacting protein	Homo sapiens thioredoxin interacting protein (TXNIP), transcript variant 1, mRNA [NM_006472]	-2.79829	13.9698	-27.7442	1.55e-09	6.74e-08	12.6112	-2.79605
A_24_P914940	BORCS8	BLOC-1 related complex subunit 8	Homo sapiens BLOC-1 related complex subunit 8 (BORCS8), transcript variant 1, mRNA [NM_001145784]	-1.86584	10.1568	-27.7401	1.55e-09	6.74e-08	12.6099	-1.80776
A_33_P3290040	CPT1C	carnitine palmitoyltransferase 1C	Homo sapiens carnitine palmitoyltransferase 1C (CPT1C), transcript variant 3, mRNA [NM_001199752]	-4.46021	9.44222	-27.7259	1.55e-09	6.77e-08	12.6054	-4.18442
A_23_P352717	TMEM31	transmembrane protein 31	Homo sapiens transmembrane protein 31 (TMEM31), mRNA [NM_182541]	-1.82111	7.22629	-27.7146	1.56e-09	6.78e-08	12.6018	-1.87493
A_24_P382187	IGFBP4	insulin like growth factor binding protein 4	Homo sapiens insulin like growth factor binding protein 4 (IGFBP4), mRNA [NM_001552]	-3.24285	8.97475	-27.7099	1.56e-09	6.79e-08	12.6003	-3.3208
A_33_P3377519	HOXA6	homeobox A6	homeobox A6 [Source:HGNC Symbol;Acc:HGNC:5107] [ENST00000222728]	2.07494	9.11305	27.6988	1.57e-09	6.81e-08	12.5967	2.04252
A_21_P0000509	SNAR-G2	small NF90 (ILF3) associated RNA G2	Homo sapiens small NF90 (ILF3) associated RNA G2 (SNAR-G2), small nuclear RNA [NR_024244]	-2.83725	16.194	-27.6903	1.57e-09	6.82e-08	12.594	-2.97261
A_23_P113701	PDGFA	platelet derived growth factor subunit A	Homo sapiens platelet derived growth factor subunit A (PDGFA), transcript variant 1, mRNA [NM_002607]	-1.97669	7.91672	-27.6776	1.58e-09	6.84e-08	12.5899	-1.81149
A_21_P0000511	SNAR-H	small NF90 (ILF3) associated RNA H	Homo sapiens small NF90 (ILF3) associated RNA H (SNAR-H), small nuclear RNA [NR_024342]	-3.00364	16.2274	-27.6708	1.58e-09	6.85e-08	12.5877	-2.88377
A_33_P3309859	lnc-FAM43A-2	lnc-FAM43A-2:1	LNCipedia lincRNA (lnc-FAM43A-2), lincRNA [lnc-FAM43A-2:1]	-1.90001	7.61599	-27.6683	1.58e-09	6.85e-08	12.5869	-1.83652
A_23_P115861	ZNF485	zinc finger protein 485	Homo sapiens zinc finger protein 485 (ZNF485), transcript variant 2, mRNA [NM_145312]	-2.0238	9.26077	-27.6643	1.58e-09	6.85e-08	12.5856	-1.9143
A_23_P102731	SMOX	spermine oxidase	Homo sapiens spermine oxidase (SMOX), transcript variant 1, mRNA [NM_175839]	-2.12157	9.3556	-27.6575	1.59e-09	6.86e-08	12.5834	-2.12027
A_33_P3318439	RNF212	ring finger protein 212	Homo sapiens ring finger protein 212 (RNF212), transcript variant 1, mRNA [NM_001131034]	2.00142	7.25318	27.6444	1.59e-09	6.88e-08	12.5792	2.21749
A_23_P88740	CENPN	centromere protein N	Homo sapiens centromere protein N (CENPN), transcript variant 3, mRNA [NM_018455]	-2.40401	13.3161	-27.6361	1.6e-09	6.89e-08	12.5766	-2.37839
A_23_P407112	SPATA18	spermatogenesis associated 18	Homo sapiens spermatogenesis associated 18 (SPATA18), transcript variant 1, mRNA [NM_145263]	-2.28736	7.56395	-27.629	1.6e-09	6.9e-08	12.5743	-2.14975
A_23_P81262	PCDHB4	protocadherin beta 4	Homo sapiens protocadherin beta 4 (PCDHB4), mRNA [NM_018938]	2.2687	8.38655	27.6138	1.61e-09	6.93e-08	12.5694	2.08593
A_23_P86195	SLC44A3	solute carrier family 44 member 3	Homo sapiens solute carrier family 44 member 3 (SLC44A3), transcript variant 2, mRNA [NM_152369]	2.88319	8.42695	27.6041	1.61e-09	6.95e-08	12.5662	2.86802
A_23_P215132	WDR91	WD repeat domain 91	Homo sapiens WD repeat domain 91 (WDR91), transcript variant 3, mRNA [NM_014149]	2.91637	11.0857	27.5969	1.62e-09	6.96e-08	12.5639	3.02387
A_19_P00317871	PVT1	Pvt1 oncogene	Homo sapiens Pvt1 oncogene (PVT1), long non-coding RNA [NR_003367]	-2.11491	8.77347	-27.5923	1.62e-09	6.96e-08	12.5624	-2.24114
A_23_P8253	RAET1E	retinoic acid early transcript 1E	Homo sapiens retinoic acid early transcript 1E (RAET1E), transcript variant 1, mRNA [NM_139165]	2.12886	7.07226	27.5798	1.62e-09	6.98e-08	12.5584	2.00815
A_23_P26810	TP53	tumor protein p53	Homo sapiens tumor protein p53 (TP53), transcript variant 1, mRNA [NM_000546]	-2.63572	7.54985	-27.578	1.62e-09	6.98e-08	12.5578	-2.64798
A_33_P3772996	PRKACB	protein kinase cAMP-activated catalytic subunit beta	Homo sapiens protein kinase cAMP-activated catalytic subunit beta (PRKACB), transcript variant 7, mRNA [NM_001242860]	2.18046	9.35508	27.5717	1.63e-09	6.99e-08	12.5558	2.05333
A_21_P0013259	TMEM225B	transmembrane protein 225B	Homo sapiens transmembrane protein 225B (TMEM225B), transcript variant 1, mRNA [NM_001195541]	3.21073	7.64187	27.5615	1.63e-09	7e-08	12.5525	3.30908
A_23_P211957	TGFBR2	transforming growth factor beta receptor 2	Homo sapiens transforming growth factor beta receptor 2 (TGFBR2), transcript variant 1, mRNA [NM_001024847]	3.28921	8.96749	27.5591	1.63e-09	7e-08	12.5517	3.53902
A_19_P00317360	ATP2C1	ATPase secretory pathway Ca2+ transporting 1	Homo sapiens ATPase secretory pathway Ca2+ transporting 1 (ATP2C1), transcript variant 8, mRNA [NM_001199182]	2.00983	7.46927	27.5546	1.64e-09	7.01e-08	12.5503	1.85542
A_24_P69439	SLC25A32	solute carrier family 25 member 32	Homo sapiens solute carrier family 25 member 32 (SLC25A32), transcript variant 1, mRNA [NM_030780]	-1.75164	12.0007	-27.5509	1.64e-09	7.01e-08	12.5491	-1.65641
A_33_P3321432	GASK1B	golgi associated kinase 1B	Homo sapiens family with sequence similarity 198 member B (FAM198B), transcript variant 2, mRNA [NM_016613]	2.48967	10.0952	27.537	1.65e-09	7.03e-08	12.5446	2.56269
A_22_P00011243	lnc-OR1F1-1	lnc-OR1F1-1:1	AF098667 Homo sapiens brain (M.Centola et al.) Homo sapiens cDNA clone V57c7, mRNA sequence [AF098667]	-1.97235	7.27145	-27.533	1.65e-09	7.04e-08	12.5433	-1.94946
A_24_P208909	TRIM2	tripartite motif containing 2	Homo sapiens tripartite motif containing 2 (TRIM2), transcript variant 1, mRNA [NM_015271]	2.07207	9.34931	27.5248	1.65e-09	7.05e-08	12.5407	2.1423
A_33_P3220570	UBTD1	ubiquitin domain containing 1	Homo sapiens ubiquitin domain containing 1 (UBTD1), mRNA [NM_024954]	1.88626	11.2207	27.5134	1.66e-09	7.07e-08	12.537	1.87545
A_23_P23584	CTNNBIP1	catenin beta interacting protein 1	Homo sapiens catenin beta interacting protein 1 (CTNNBIP1), transcript variant 1, mRNA [NM_020248]	2.06281	13.1793	27.5119	1.66e-09	7.07e-08	12.5365	1.91648
A_33_P3663974	THRB	thyroid hormone receptor beta	Homo sapiens thyroid hormone receptor beta (THRB), transcript variant 7, mRNA [NM_001354710]	2.30825	8.56807	27.4774	1.67e-09	7.14e-08	12.5253	2.4065
A_23_P117146	PRDM4	PR/SET domain 4	Homo sapiens PR/SET domain 4 (PRDM4), mRNA [NM_012406]	-1.90834	10.2275	-27.4738	1.68e-09	7.14e-08	12.5242	-1.9375
A_23_P321261	ME2	malic enzyme 2	Homo sapiens malic enzyme 2 (ME2), transcript variant 1, mRNA [NM_002396]	1.92206	9.82538	27.4621	1.68e-09	7.16e-08	12.5204	1.84424
A_33_P3234939	ZNF266	zinc finger protein 266	Homo sapiens zinc finger protein 266 (ZNF266), transcript variant 1, mRNA [NM_006631]	1.72096	7.89774	27.4547	1.69e-09	7.17e-08	12.518	1.45069
A_33_P3234118	FAM122B	family with sequence similarity 122B	Homo sapiens family with sequence similarity 122B (FAM122B), transcript variant 6, mRNA [NM_001331088]	-2.45313	12.6982	-27.44	1.69e-09	7.2e-08	12.5132	-2.44019
A_19_P00813593	LINC01116	long intergenic non-protein coding RNA 1116	Homo sapiens long intergenic non-protein coding RNA 1116 (LINC01116), long non-coding RNA [NR_040001]	-2.59142	8.76265	-27.4213	1.7e-09	7.23e-08	12.5072	-2.61031
A_23_P30666	TNFRSF21	TNF receptor superfamily member 21	Homo sapiens TNF receptor superfamily member 21 (TNFRSF21), mRNA [NM_014452]	2.33784	10.1858	27.4203	1.7e-09	7.23e-08	12.5068	2.3432
A_23_P27606	IL27RA	interleukin 27 receptor subunit alpha	Homo sapiens interleukin 27 receptor subunit alpha (IL27RA), mRNA [NM_004843]	-2.62947	9.22671	-27.4	1.71e-09	7.27e-08	12.5003	-2.69126
A_33_P3406706	EXOG	exo/endonuclease G	Homo sapiens exo/endonuclease G (EXOG), transcript variant 1, mRNA [NM_005107]	-2.16983	8.10878	-27.3941	1.72e-09	7.28e-08	12.4983	-2.05099
A_22_P00009163	ELF3-AS1	ELF3 antisense RNA 1	Homo sapiens ELF3 antisense RNA 1 (ELF3-AS1), long non-coding RNA [NR_146472]	1.96382	8.81826	27.3676	1.73e-09	7.33e-08	12.4897	1.73537
A_23_P50919	SERPINE2	serpin family E member 2	Homo sapiens serpin family E member 2 (SERPINE2), transcript variant 1, mRNA [NM_006216]	1.86245	7.40744	27.3603	1.74e-09	7.34e-08	12.4874	1.72907
A_23_P136671	UGT2B7	UDP glucuronosyltransferase family 2 member B7	Homo sapiens UDP glucuronosyltransferase family 2 member B7 (UGT2B7), transcript variant 1, mRNA [NM_001074]	2.31703	7.2359	27.3491	1.74e-09	7.36e-08	12.4837	2.29136
A_33_P3360972	EXOC3L4	exocyst complex component 3 like 4	Homo sapiens exocyst complex component 3 like 4 (EXOC3L4), mRNA [NM_001077594]	2.40498	8.98733	27.3372	1.75e-09	7.38e-08	12.4798	2.19899
A_21_P0010819	LINC00993	long intergenic non-protein coding RNA 993	long intergenic non-protein coding RNA 993 [Source:HGNC Symbol;Acc:HGNC:48948] [ENST00000420453]	3.13894	7.71881	27.3349	1.75e-09	7.38e-08	12.4791	3.03449
A_21_P0009240	0	0	novel transcript [ENST00000585387]	2.10667	7.65303	27.3272	1.75e-09	7.39e-08	12.4766	1.77922
A_23_P48717	NPC2	NPC intracellular cholesterol transporter 2	Homo sapiens NPC intracellular cholesterol transporter 2 (NPC2), transcript variant 2, mRNA [NM_006432]	1.94233	14.6207	27.3115	1.76e-09	7.42e-08	12.4715	1.89467
A_33_P3356392	RGL3	ral guanine nucleotide dissociation stimulator like 3	Homo sapiens ral guanine nucleotide dissociation stimulator like 3 (RGL3), transcript variant 1, mRNA [NM_001161616]	2.27047	7.36843	27.307	1.76e-09	7.43e-08	12.47	2.12022
A_23_P250813	WRN	Werner syndrome RecQ like helicase	Homo sapiens Werner syndrome RecQ like helicase (WRN), mRNA [NM_000553]	-1.67975	8.79859	-27.3051	1.76e-09	7.43e-08	12.4694	-1.66984
A_23_P144384	GALNT7	polypeptide N-acetylgalactosaminyltransferase 7	Homo sapiens polypeptide N-acetylgalactosaminyltransferase 7 (GALNT7), mRNA [NM_017423]	1.86439	12.1551	27.3031	1.77e-09	7.43e-08	12.4687	1.89134
A_23_P11214	NKRF	NFKB repressing factor	Homo sapiens NFKB repressing factor (NKRF), transcript variant 2, mRNA [NM_017544]	-1.81197	10.1662	-27.2987	1.77e-09	7.43e-08	12.4673	-1.75131
A_23_P97394	BCAR3	BCAR3, NSP family adaptor protein	Homo sapiens BCAR3, NSP family adaptor protein (BCAR3), transcript variant 2, mRNA [NM_003567]	2.12097	10.8402	27.2912	1.77e-09	7.44e-08	12.4648	2.07035
A_24_P237486	MECP2	methyl-CpG binding protein 2	Homo sapiens methyl-CpG binding protein 2 (MECP2), transcript variant 1, mRNA [NM_004992]	-1.79085	8.30756	-27.288	1.77e-09	7.44e-08	12.4638	-1.98441
A_23_P252145	C1GALT1	core 1 synthase, glycoprotein-N-acetylgalactosamine 3-beta-galactosyltransferase 1	Homo sapiens core 1 synthase, glycoprotein-N-acetylgalactosamine 3-beta-galactosyltransferase 1 (C1GALT1), mRNA [NM_020156]	2.18073	7.49317	27.2729	1.78e-09	7.47e-08	12.4589	2.12945
A_23_P30338	CCNH	cyclin H	Homo sapiens cyclin H (CCNH), transcript variant 1, mRNA [NM_001239]	-1.64084	12.0925	-27.2629	1.79e-09	7.49e-08	12.4556	-1.81784
A_23_P326760	MYRIP	myosin VIIA and Rab interacting protein	Homo sapiens myosin VIIA and Rab interacting protein (MYRIP), transcript variant 1, mRNA [NM_015460]	-2.60848	8.35252	-27.2504	1.79e-09	7.51e-08	12.4515	-2.57039
A_23_P105900	BTF3P11	basic transcription factor 3 pseudogene 11	Homo sapiens basic transcription factor 3 pseudogene 11 (BTF3P11), non-coding RNA [NR_026983]	-1.80695	13.355	-27.2453	1.8e-09	7.52e-08	12.4499	-1.82417
A_21_P0009481	RAB27B	RAB27B, member RAS oncogene family	Homo sapiens RAB27B, member RAS oncogene family (RAB27B), mRNA [NM_004163]	1.86997	10.8018	27.244	1.8e-09	7.52e-08	12.4495	1.8236
A_23_P144458	CAMK2D	calcium/calmodulin dependent protein kinase II delta	Homo sapiens calcium/calmodulin dependent protein kinase II delta (CAMK2D), transcript variant 3, mRNA [NM_001221]	1.8377	8.88811	27.2144	1.81e-09	7.58e-08	12.4398	1.82515
A_21_P0013181	LOC100506098	uncharacterized LOC100506098	Homo sapiens uncharacterized LOC100506098 (LOC100506098), transcript variant 1, long non-coding RNA [NR_134567]	2.58373	10.6406	27.2015	1.82e-09	7.6e-08	12.4356	2.60838
A_23_P33894	MAGED2	MAGE family member D2	Homo sapiens MAGE family member D2 (MAGED2), transcript variant 3, mRNA [NM_201222]	1.82937	12.9835	27.2005	1.82e-09	7.6e-08	12.4352	1.76303
A_33_P3285299	GPRIN2	G protein regulated inducer of neurite outgrowth 2	Homo sapiens G protein regulated inducer of neurite outgrowth 2 (GPRIN2), mRNA [NM_014696]	1.87902	7.14787	27.1939	1.83e-09	7.61e-08	12.4331	1.94207
A_32_P206899	DNAH2	dynein axonemal heavy chain 2	Homo sapiens dynein axonemal heavy chain 2 (DNAH2), transcript variant 1, mRNA [NM_020877]	2.30661	8.47023	27.1908	1.83e-09	7.61e-08	12.4321	2.21251
A_23_P151805	FBLN5	fibulin 5	Homo sapiens fibulin 5 (FBLN5), mRNA [NM_006329]	2.78127	7.83452	27.1841	1.83e-09	7.62e-08	12.4299	2.81231
A_33_P3313125	lnc-FAM189A2-1	lnc-FAM189A2-1:1	LNCipedia lincRNA (lnc-FAM189A2-1), lincRNA [lnc-FAM189A2-1:1]	-2.47456	7.26803	-27.1762	1.84e-09	7.63e-08	12.4273	-2.33296
A_32_P105549	ANXA8L1	annexin A8 like 1	Homo sapiens annexin A8 like 1 (ANXA8L1), transcript variant 1, mRNA [NM_001098845]	2.45303	8.17403	27.175	1.84e-09	7.63e-08	12.4269	2.35904
A_23_P29655	C3orf14	chromosome 3 open reading frame 14	Homo sapiens chromosome 3 open reading frame 14 (C3orf14), transcript variant 1, mRNA [NM_020685]	-2.27195	13.7537	-27.1734	1.84e-09	7.63e-08	12.4264	-2.39102
A_33_P3398727	DUXAP9	double homeobox A pseudogene 9	Homo sapiens double homeobox A pseudogene 9 (DUXAP9), transcript variant 1, non-coding RNA [NR_122111]	-2.25172	8.48825	-27.1717	1.84e-09	7.63e-08	12.4258	-2.2427
A_32_P315178	ATP13A5	ATPase 13A5	Homo sapiens ATPase 13A5 (ATP13A5), mRNA [NM_198505]	2.98797	7.43309	27.1572	1.85e-09	7.66e-08	12.421	2.94927
A_24_P158718	DTX4	deltex E3 ubiquitin ligase 4	Homo sapiens deltex E3 ubiquitin ligase 4 (DTX4), transcript variant 1, mRNA [NM_015177]	2.2428	7.73504	27.151	1.85e-09	7.66e-08	12.419	2.328
A_23_P7732	CETN3	centrin 3	Homo sapiens centrin 3 (CETN3), transcript variant 2, mRNA [NM_004365]	-1.78692	11.3396	-27.1498	1.85e-09	7.66e-08	12.4186	-1.76931
A_33_P3340718	KDM6A	lysine demethylase 6A	Homo sapiens lysine demethylase 6A (KDM6A), transcript variant 1, mRNA [NM_001291415]	1.9053	9.36026	27.1486	1.85e-09	7.66e-08	12.4182	2.00294
A_23_P26184	DET1	DET1, COP1 ubiquitin ligase partner	Homo sapiens DET1, COP1 ubiquitin ligase partner (DET1), transcript variant 1, mRNA [NM_017996]	-3.50176	9.11593	-27.1416	1.85e-09	7.67e-08	12.4159	-3.44855
A_33_P3842770	0	0	Homo sapiens hypothetical protein LOC644450, mRNA (cDNA clone IMAGE:4606942), partial cds. [BC022881]	-2.444	9.20415	-27.1277	1.86e-09	7.7e-08	12.4114	-2.47259
A_19_P00321110	TIAM2	T cell lymphoma invasion and metastasis 2	T cell lymphoma invasion and metastasis 2 [Source:HGNC Symbol;Acc:HGNC:11806] [ENST00000449545]	-1.80616	8.29668	-27.1077	1.87e-09	7.74e-08	12.4048	-1.57354
A_23_P150018	DUSP5	dual specificity phosphatase 5	Homo sapiens dual specificity phosphatase 5 (DUSP5), mRNA [NM_004419]	2.86214	9.60124	27.1046	1.88e-09	7.74e-08	12.4038	2.81942
A_23_P11279	ALG13	ALG13, UDP-N-acetylglucosaminyltransferase subunit	Homo sapiens ALG13, UDP-N-acetylglucosaminyltransferase subunit (ALG13), transcript variant 2, mRNA [NM_018466]	-1.98865	10.4877	-27.1024	1.88e-09	7.74e-08	12.4031	-1.95133
A_23_P157299	AEBP1	AE binding protein 1	Homo sapiens AE binding protein 1 (AEBP1), mRNA [NM_001129]	-2.55899	7.73705	-27.0778	1.89e-09	7.79e-08	12.395	-2.61126
A_23_P89941	CDKN2D	cyclin dependent kinase inhibitor 2D	Homo sapiens cyclin dependent kinase inhibitor 2D (CDKN2D), transcript variant 1, mRNA [NM_001800]	1.61557	12.4051	27.0773	1.89e-09	7.79e-08	12.3948	1.61166
A_23_P305938	ZNF75D	zinc finger protein 75D	Homo sapiens zinc finger protein 75D (ZNF75D), transcript variant 1, mRNA [NM_007131]	-2.01314	8.57115	-27.0722	1.89e-09	7.8e-08	12.3932	-2.0983
A_23_P108673	EVA1A	eva-1 homolog A, regulator of programmed cell death	Homo sapiens eva-1 homolog A, regulator of programmed cell death (EVA1A), transcript variant 2, mRNA [NM_032181]	2.53419	7.34201	27.0656	1.9e-09	7.8e-08	12.391	2.68424
A_23_P163306	CGNL1	cingulin like 1	Homo sapiens cingulin like 1 (CGNL1), transcript variant 2, mRNA [NM_032866]	4.56063	9.54217	27.0654	1.9e-09	7.8e-08	12.3909	4.77207
A_23_P355377	SLC12A5	solute carrier family 12 member 5	Homo sapiens solute carrier family 12 member 5 (SLC12A5), transcript variant 2, mRNA [NM_020708]	-1.79087	6.98499	-27.0504	1.91e-09	7.83e-08	12.386	-1.9055
A_23_P207666	USP6	ubiquitin specific peptidase 6	Homo sapiens ubiquitin specific peptidase 6 (USP6), transcript variant 2, mRNA [NM_004505]	-2.22677	9.89296	-27.0486	1.91e-09	7.83e-08	12.3854	-2.1171
A_24_P272290	PXDC1	PX domain containing 1	Homo sapiens PX domain containing 1 (PXDC1), mRNA [NM_183373]	2.22681	7.72075	27.044	1.91e-09	7.83e-08	12.3839	1.86703
A_22_P00002926	0	0	long intergenic non-protein coding RNA 2163 [Source:HGNC Symbol;Acc:HGNC:53024] [ENST00000514769]	-1.82051	6.97033	-27.0414	1.91e-09	7.83e-08	12.383	-2.0306
A_23_P389281	HOXA13	homeobox A13	Homo sapiens homeobox A13 (HOXA13), mRNA [NM_000522]	1.6533	7.00653	27.0407	1.91e-09	7.83e-08	12.3828	1.61678
A_23_P111000	PSMB9	proteasome subunit beta 9	Homo sapiens proteasome subunit beta 9 (PSMB9), mRNA [NM_002800]	-3.44136	10.3427	-27.0387	1.91e-09	7.83e-08	12.3821	-3.37578
A_21_P0014210	LOC107986961	uncharacterized LOC107986961	PREDICTED: Homo sapiens uncharacterized LOC107986961 (LOC107986961), ncRNA [XR_001746020]	1.99513	9.87989	27.0338	1.92e-09	7.84e-08	12.3805	1.89112
A_19_P00321202	CRYBG3	crystallin beta-gamma domain containing 3	Homo sapiens crystallin beta-gamma domain containing 3 (CRYBG3), mRNA [NM_153605]	2.35736	7.253	27.0324	1.92e-09	7.84e-08	12.3801	2.39442
A_24_P64233	ALDH1B1	aldehyde dehydrogenase 1 family member B1	Homo sapiens aldehyde dehydrogenase 1 family member B1 (ALDH1B1), mRNA [NM_000692]	-1.88885	8.39119	-27.0294	1.92e-09	7.84e-08	12.379	-1.91874
A_23_P207742	THRA	thyroid hormone receptor alpha	Homo sapiens thyroid hormone receptor alpha (THRA), transcript variant 2, mRNA [NM_003250]	1.87256	13.4506	27.025	1.92e-09	7.84e-08	12.3776	1.74197
A_23_P27584	MYADM	myeloid associated differentiation marker	Homo sapiens myeloid associated differentiation marker (MYADM), transcript variant 1, mRNA [NM_001020818]	1.97642	11.7659	27.0188	1.93e-09	7.85e-08	12.3756	2.15702
A_33_P3306973	0	0	MPP8_HUMAN (Q99549) M-phase phosphoprotein 8, partial (48%) [THC2494281]	-1.79492	9.38892	-26.9993	1.94e-09	7.9e-08	12.3691	-1.63721
A_23_P166269	FAM3B	family with sequence similarity 3 member B	Homo sapiens family with sequence similarity 3 member B (FAM3B), transcript variant 1, mRNA [NM_058186]	-2.60694	8.92016	-26.994	1.94e-09	7.9e-08	12.3674	-2.64692
A_23_P134714	RIDA	reactive intermediate imine deaminase A homolog	Homo sapiens reactive intermediate imine deaminase A homolog (RIDA), mRNA [NM_005836]	-1.6159	12.0895	-26.976	1.95e-09	7.94e-08	12.3615	-1.57046
A_23_P52127	ACBD6	acyl-CoA binding domain containing 6	Homo sapiens acyl-CoA binding domain containing 6 (ACBD6), mRNA [NM_032360]	-1.70019	13.0365	-26.963	1.96e-09	7.97e-08	12.3572	-1.67882
A_22_P00002829	lnc-C2orf72-1	lnc-C2orf72-1:1	Homo sapiens full length insert cDNA clone YZ88E12. [AF086098]	4.52399	8.8705	26.9484	1.97e-09	8e-08	12.3523	4.42345
A_22_P00013400	LINC01956	long intergenic non-protein coding RNA 1956	long intergenic non-protein coding RNA 1956 [Source:HGNC Symbol;Acc:HGNC:52777] [ENST00000584273]	2.23031	7.20362	26.9261	1.98e-09	8.04e-08	12.345	2.34036
A_23_P149221	HECTD3	HECT domain E3 ubiquitin protein ligase 3	Homo sapiens HECT domain E3 ubiquitin protein ligase 3 (HECTD3), mRNA [NM_024602]	2.0407	8.69413	26.9255	1.98e-09	8.04e-08	12.3448	1.83975
A_23_P89249	ERBB2	erb-b2 receptor tyrosine kinase 2	Homo sapiens erb-b2 receptor tyrosine kinase 2 (ERBB2), transcript variant 2, mRNA [NM_001005862]	1.97786	12.8423	26.9106	1.99e-09	8.07e-08	12.3398	1.94169
A_23_P58002	TCTA	T cell leukemia translocation altered	Homo sapiens T cell leukemia translocation altered (TCTA), mRNA [NM_022171]	1.96077	9.93177	26.8953	2e-09	8.11e-08	12.3348	1.82983
A_24_P333802	MAGT1	magnesium transporter 1	Homo sapiens magnesium transporter 1 (MAGT1), mRNA [NM_032121]	1.95538	12.9973	26.8783	2.01e-09	8.14e-08	12.3291	1.88666
A_21_P0014217	PEG13	paternally expressed 13	Homo sapiens paternally expressed 13 (PEG13), long non-coding RNA [NR_144431]	-1.68836	7.37003	-26.872	2.01e-09	8.15e-08	12.3271	-1.70882
A_23_P66017	PRRT2	proline rich transmembrane protein 2	Homo sapiens proline rich transmembrane protein 2 (PRRT2), transcript variant 1, mRNA [NM_145239]	-3.00759	8.8725	-26.8598	2.02e-09	8.18e-08	12.323	-2.98603
A_24_P658427	NFIB	nuclear factor I B	Homo sapiens nuclear factor I B (NFIB), transcript variant 3, mRNA [NM_005596]	1.90865	12.1553	26.8489	2.03e-09	8.2e-08	12.3194	1.90635
A_33_P3294836	ARMT1	acidic residue methyltransferase 1	Homo sapiens acidic residue methyltransferase 1 (ARMT1), transcript variant 1, mRNA [NM_024573]	-2.04408	8.56958	-26.8159	2.05e-09	8.28e-08	12.3084	-2.21844
A_23_P152782	IFI35	interferon induced protein 35	Homo sapiens interferon induced protein 35 (IFI35), transcript variant 1, mRNA [NM_005533]	-2.81953	9.27031	-26.8137	2.05e-09	8.28e-08	12.3077	-2.76147
A_33_P3227320	MIER3	MIER family member 3	Homo sapiens MIER family member 3 (MIER3), transcript variant 1, mRNA [NM_001297598]	-1.78024	10.6727	-26.8124	2.05e-09	8.28e-08	12.3073	-1.65053
A_23_P137016	SAT1	spermidine/spermine N1-acetyltransferase 1	Homo sapiens spermidine/spermine N1-acetyltransferase 1 (SAT1), transcript variant 1, mRNA [NM_002970]	2.99801	12.5918	26.8106	2.05e-09	8.28e-08	12.3067	2.98196
A_21_P0013268	XLOC_l2_013594	0	BROAD Institute lincRNA (XLOC_l2_013594), lincRNA [TCONS_l2_00026192]	-1.71712	9.30968	-26.802	2.06e-09	8.29e-08	12.3038	-1.75385
A_23_P70843	BPGM	bisphosphoglycerate mutase	Homo sapiens bisphosphoglycerate mutase (BPGM), transcript variant 2, mRNA [NM_199186]	1.92248	11.7705	26.7908	2.07e-09	8.31e-08	12.3001	2.00035
A_33_P3418005	CCDC160	coiled-coil domain containing 160	Homo sapiens coiled-coil domain containing 160 (CCDC160), transcript variant 1, mRNA [NM_001353453]	2.14496	7.31309	26.7839	2.07e-09	8.33e-08	12.2978	2.18957
A_23_P127460	SIPA1	signal-induced proliferation-associated 1	Homo sapiens signal-induced proliferation-associated 1 (SIPA1), transcript variant 1, mRNA [NM_153253]	2.78261	8.98311	26.7753	2.08e-09	8.34e-08	12.295	2.71136
A_23_P205164	POU4F1	POU class 4 homeobox 1	Homo sapiens POU class 4 homeobox 1 (POU4F1), mRNA [NM_006237]	2.6781	7.66053	26.773	2.08e-09	8.34e-08	12.2942	2.79161
A_23_P2097	TRIM68	tripartite motif containing 68	Homo sapiens tripartite motif containing 68 (TRIM68), transcript variant 1, mRNA [NM_018073]	1.75532	9.89533	26.7691	2.08e-09	8.35e-08	12.2929	1.64121
A_23_P363769	KRT86	keratin 86	Homo sapiens keratin 86 (KRT86), mRNA [NM_001320198]	-3.61927	9.56869	-26.7664	2.08e-09	8.35e-08	12.292	-3.67653
A_23_P216966	PTGS1	prostaglandin-endoperoxide synthase 1	Homo sapiens prostaglandin-endoperoxide synthase 1 (PTGS1), transcript variant 1, mRNA [NM_000962]	2.06993	7.16994	26.7535	2.09e-09	8.38e-08	12.2877	1.90373
A_24_P349196	CCDC30	coiled-coil domain containing 30	Homo sapiens coiled-coil domain containing 30 (CCDC30), transcript variant 4, mRNA [NM_001355227]	1.98305	7.23433	26.726	2.11e-09	8.44e-08	12.2785	2.32031
A_23_P216448	NFIB	nuclear factor I B	Homo sapiens nuclear factor I B (NFIB), transcript variant 3, mRNA [NM_005596]	1.70276	11.0626	26.7172	2.11e-09	8.46e-08	12.2756	1.80524
A_33_P3230698	KIF1A	kinesin family member 1A	Homo sapiens kinesin family member 1A (KIF1A), transcript variant 1, mRNA [NM_001244008]	2.07043	11.3362	26.7123	2.12e-09	8.47e-08	12.274	2.0299
A_33_P3259821	DOCK9	dedicator of cytokinesis 9	Homo sapiens dedicator of cytokinesis 9 (DOCK9), transcript variant 4, mRNA [NM_001130050]	1.90069	8.30449	26.7098	2.12e-09	8.47e-08	12.2731	1.70423
A_21_P0000749	PTPRG-AS1	PTPRG antisense RNA 1	Homo sapiens PTPRG antisense RNA 1 (PTPRG-AS1), transcript variant 1, long non-coding RNA [NR_038281]	-1.74782	8.10983	-26.7008	2.12e-09	8.49e-08	12.2701	-1.79109
A_23_P121956	THG1L	tRNA-histidine guanylyltransferase 1 like	Homo sapiens tRNA-histidine guanylyltransferase 1 like (THG1L), transcript variant 1, mRNA [NM_017872]	-2.03111	9.36415	-26.6887	2.13e-09	8.51e-08	12.2661	-2.08675
A_33_P3280094	LRFN4	leucine rich repeat and fibronectin type III domain containing 4	Homo sapiens leucine rich repeat and fibronectin type III domain containing 4 (LRFN4), transcript variant 2, mRNA [NM_001363524]	-3.50809	12.4777	-26.6872	2.13e-09	8.51e-08	12.2656	-3.54673
A_33_P3417427	lnc-VIM-1	lnc-VIM-1:2	Homo sapiens cDNA FLJ46097 fis, clone TESTI2021112. [AK127982]	1.73395	7.11647	26.6852	2.13e-09	8.51e-08	12.2649	1.70907
A_33_P3378659	TARP	TCR gamma alternate reading frame protein	Homo sapiens TCR gamma alternate reading frame protein (TARP), transcript variant 1, mRNA [NM_001003799]	-2.16701	10.0934	-26.6838	2.14e-09	8.51e-08	12.2645	-2.1902
A_33_P3298043	ABCC6	ATP binding cassette subfamily C member 6	Homo sapiens ATP binding cassette subfamily C member 6 (ABCC6), transcript variant 2, mRNA [NM_001079528]	1.88472	8.44573	26.6797	2.14e-09	8.51e-08	12.2631	1.83788
A_23_P38864	RABAC1	Rab acceptor 1	Homo sapiens Rab acceptor 1 (RABAC1), mRNA [NM_006423]	1.67377	15.5417	26.66	2.15e-09	8.56e-08	12.2565	1.68998
A_21_P0000492	SNAR-F	small NF90 (ILF3) associated RNA F	Homo sapiens small NF90 (ILF3) associated RNA F (SNAR-F), small nuclear RNA [NR_004384]	-2.8477	15.691	-26.6505	2.16e-09	8.58e-08	12.2533	-3.05776
A_23_P433785	P2RX5	purinergic receptor P2X 5	Homo sapiens purinergic receptor P2X 5 (P2RX5), transcript variant 1, mRNA [NM_002561]	-1.7388	7.46222	-26.6472	2.16e-09	8.58e-08	12.2522	-1.70483
A_33_P3385376	SYPL2	synaptophysin like 2	Homo sapiens synaptophysin like 2 (SYPL2), mRNA [NM_001040709]	2.23461	7.47424	26.646	2.16e-09	8.58e-08	12.2518	2.49847
A_23_P71328	MATN2	matrilin 2	Homo sapiens matrilin 2 (MATN2), transcript variant 2, mRNA [NM_030583]	-2.86372	8.32762	-26.6416	2.16e-09	8.58e-08	12.2504	-2.78882
A_33_P3413468	EDA2R	ectodysplasin A2 receptor	Homo sapiens ectodysplasin A2 receptor (EDA2R), transcript variant 11, mRNA [NM_001324206]	-1.84007	6.98957	-26.6348	2.17e-09	8.6e-08	12.2481	-1.88144
A_23_P18672	GBA3	glucosylceramidase beta 3 (gene/pseudogene)	Homo sapiens glucosylceramidase beta 3 (gene/pseudogene) (GBA3), transcript variant 1, coding, mRNA [NM_020973]	-1.80873	7.04283	-26.6303	2.17e-09	8.6e-08	12.2466	-1.85343
A_24_P98047	SLC16A10	solute carrier family 16 member 10	Homo sapiens solute carrier family 16 member 10 (SLC16A10), mRNA [NM_018593]	1.72953	7.17677	26.6262	2.17e-09	8.6e-08	12.2452	1.67233
A_33_P3303414	MAN1A1	mannosidase alpha class 1A member 1	Homo sapiens mannosidase alpha class 1A member 1 (MAN1A1), mRNA [NM_005907]	2.43377	9.07922	26.6246	2.18e-09	8.6e-08	12.2447	2.23393
A_23_P133284	RIOK2	RIO kinase 2	Homo sapiens RIO kinase 2 (RIOK2), transcript variant 1, mRNA [NM_018343]	-2.03788	10.0514	-26.6229	2.18e-09	8.6e-08	12.2441	-2.05543
A_22_P00012227	LINC01952	long intergenic non-protein coding RNA 1952	PREDICTED: Homo sapiens long intergenic non-protein coding RNA 1952 (LINC01952), ncRNA [XR_927227]	3.93315	11.9915	26.6209	2.18e-09	8.6e-08	12.2434	3.74787
A_23_P121182	HACL1	2-hydroxyacyl-CoA lyase 1	Homo sapiens 2-hydroxyacyl-CoA lyase 1 (HACL1), transcript variant 1, mRNA [NM_012260]	-1.70687	11.8282	-26.6178	2.18e-09	8.61e-08	12.2424	-1.70143
A_19_P00316423	0	0	JP 2014500723-A/17852: Polycomb-Associated Non-Coding RNAs. [LF210349]	-1.88899	13.0348	-26.6062	2.19e-09	8.63e-08	12.2385	-1.89408
A_24_P54131	DCLRE1B	DNA cross-link repair 1B	Homo sapiens DNA cross-link repair 1B (DCLRE1B), transcript variant 1, mRNA [NM_022836]	-3.55378	10.24	-26.5959	2.19e-09	8.65e-08	12.2351	-3.33765
A_22_P00016940	TRPM2-AS	TRPM2 antisense RNA	Homo sapiens TRPM2 antisense RNA (TRPM2-AS), long non-coding RNA [NR_109964]	2.69176	7.80566	26.5902	2.2e-09	8.66e-08	12.2331	2.52766
A_33_P3371718	SAT1	spermidine/spermine N1-acetyltransferase 1	Homo sapiens spermidine/spermine N1-acetyltransferase 1 (SAT1), transcript variant 1, mRNA [NM_002970]	3.01656	11.6625	26.5775	2.21e-09	8.69e-08	12.2289	2.86511
A_22_P00013615	0	0	novel transcript LOC100506705 [ENST00000501520]	-2.51519	7.66407	-26.5713	2.21e-09	8.7e-08	12.2268	-2.45163
A_24_P309415	TMEM123	transmembrane protein 123	Homo sapiens transmembrane protein 123 (TMEM123), mRNA [NM_052932]	2.20347	12.9595	26.563	2.22e-09	8.72e-08	12.224	2.11607
A_21_P0003454	LOC105374546	uncharacterized LOC105374546	Homo sapiens uncharacterized LOC105374546 (LOC105374546), transcript variant 1, long non-coding RNA [NR_134673]	2.34603	7.69154	26.5609	2.22e-09	8.72e-08	12.2233	2.46146
A_21_P0012772	LINC02484	long intergenic non-protein coding RNA 2484	Homo sapiens long intergenic non-protein coding RNA 2484 (LINC02484), transcript variant 2, long non-coding RNA [NR_147184]	-2.12373	7.19871	-26.5596	2.22e-09	8.72e-08	12.2229	-2.23373
A_21_P0000092	ZBED6	zinc finger BED-type containing 6	Homo sapiens zinc finger BED-type containing 6 (ZBED6), mRNA [NM_001174108]	-1.66278	8.1371	-26.5551	2.22e-09	8.72e-08	12.2214	-1.57566
A_33_P3391211	RAB12	RAB12, member RAS oncogene family	Homo sapiens RAB12, member RAS oncogene family (RAB12), mRNA [NM_001025300]	-1.68305	11.4375	-26.5547	2.22e-09	8.72e-08	12.2212	-1.43448
A_33_P3330079	LOC100128242	uncharacterized LOC100128242	Homo sapiens uncharacterized LOC100128242 (LOC100128242), mRNA [NM_001354837]	2.08735	7.1519	26.545	2.23e-09	8.74e-08	12.218	2.3505
A_19_P00322932	LINC00963	long intergenic non-protein coding RNA 963	Homo sapiens long intergenic non-protein coding RNA 963 (LINC00963), long non-coding RNA [NR_038955]	-1.7727	8.27125	-26.5407	2.23e-09	8.74e-08	12.2166	-1.72526
A_23_P111961	MAK16	MAK16 homolog	Homo sapiens MAK16 homolog (MAK16), mRNA [NM_032509]	-1.65041	10.0782	-26.5364	2.24e-09	8.75e-08	12.2151	-1.66056
A_24_P236251	DLK1	delta like non-canonical Notch ligand 1	Homo sapiens delta like non-canonical Notch ligand 1 (DLK1), transcript variant 1, mRNA [NM_003836]	-2.27087	7.48074	-26.5271	2.24e-09	8.77e-08	12.212	-2.40838
A_24_P284805	INPP5J	inositol polyphosphate-5-phosphatase J	Homo sapiens inositol polyphosphate-5-phosphatase J (INPP5J), transcript variant 2, mRNA [NM_001284286]	2.45874	9.61176	26.5233	2.24e-09	8.77e-08	12.2107	2.47971
A_24_P133017	TMEM25	transmembrane protein 25	Homo sapiens transmembrane protein 25 (TMEM25), transcript variant 1, mRNA [NM_032780]	1.66719	8.22361	26.5118	2.25e-09	8.8e-08	12.2068	1.38887
A_33_P3248982	FAIM2	Fas apoptotic inhibitory molecule 2	Homo sapiens Fas apoptotic inhibitory molecule 2 (FAIM2), mRNA [NM_012306]	7.32714	10.2058	26.5079	2.26e-09	8.81e-08	12.2055	7.59207
A_21_P0002349	lnc-SMARCAL1-2	lnc-SMARCAL1-2:5	LNCipedia lincRNA (lnc-SMARCAL1-2), lincRNA [lnc-SMARCAL1-2:5]	-1.8073	7.43907	-26.4816	2.27e-09	8.87e-08	12.1967	-1.58597
A_23_P428129	CDKN1C	cyclin dependent kinase inhibitor 1C	Homo sapiens cyclin dependent kinase inhibitor 1C (CDKN1C), transcript variant 1, mRNA [NM_000076]	2.87582	9.43191	26.4749	2.28e-09	8.88e-08	12.1944	2.91892
A_24_P270728	NUPR1	nuclear protein 1, transcriptional regulator	Homo sapiens nuclear protein 1, transcriptional regulator (NUPR1), transcript variant 1, mRNA [NM_001042483]	3.16154	14.3615	26.4734	2.28e-09	8.88e-08	12.1939	3.13139
A_23_P156907	SOBP	sine oculis binding protein homolog	Homo sapiens sine oculis binding protein homolog (SOBP), mRNA [NM_018013]	-2.68596	8.10839	-26.4604	2.29e-09	8.91e-08	12.1896	-2.72059
A_21_P0010306	MIR99AHG	mir-99a-let-7c cluster host gene	Homo sapiens mir-99a-let-7c cluster host gene (MIR99AHG), transcript variant 10, long non-coding RNA [NR_136546]	2.30651	8.19026	26.4558	2.29e-09	8.92e-08	12.188	2.40283
A_24_P344711	AGPAT3	1-acylglycerol-3-phosphate O-acyltransferase 3	Homo sapiens 1-acylglycerol-3-phosphate O-acyltransferase 3 (AGPAT3), transcript variant 1, mRNA [NM_020132]	2.12618	12.0255	26.4221	2.32e-09	9e-08	12.1766	2.11581
A_23_P91390	THBD	thrombomodulin	Homo sapiens thrombomodulin (THBD), mRNA [NM_000361]	-2.92942	8.69545	-26.4218	2.32e-09	9e-08	12.1765	-2.76242
A_33_P3316493	WDR91	WD repeat domain 91	Homo sapiens WD repeat domain 91 (WDR91), transcript variant 1, mRNA [NM_001362737]	1.96018	8.09757	26.4198	2.32e-09	9e-08	12.1758	2.04035
A_33_P3362933	GYPA	glycophorin A (MNS blood group)	Homo sapiens glycophorin A (MNS blood group) (GYPA), transcript variant 1, mRNA [NM_002099]	2.72366	9.87436	26.4148	2.32e-09	9.01e-08	12.1742	2.524
A_23_P154849	OLIG1	oligodendrocyte transcription factor 1	Homo sapiens oligodendrocyte transcription factor 1 (OLIG1), mRNA [NM_138983]	5.28263	8.69135	26.4108	2.33e-09	9.02e-08	12.1728	5.27547
A_23_P322845	PLPP5	phospholipid phosphatase 5	Homo sapiens phospholipid phosphatase 5 (PLPP5), transcript variant 9, mRNA [NM_001354459]	1.78362	10.5873	26.4007	2.33e-09	9.04e-08	12.1694	1.66084
A_21_P0008053	lnc-COG6-1	lnc-COG6-1:1	LNCipedia lincRNA (lnc-COG6-1), lincRNA [lnc-COG6-1:1]	2.67204	7.44797	26.3942	2.34e-09	9.05e-08	12.1672	2.53594
A_23_P208788	C19orf33	chromosome 19 open reading frame 33	Homo sapiens chromosome 19 open reading frame 33 (C19orf33), transcript variant 1, mRNA [NM_033520]	-1.88766	12.2429	-26.3896	2.34e-09	9.06e-08	12.1657	-2.07506
A_33_P3223097	LINC00467	long intergenic non-protein coding RNA 467	Homo sapiens long intergenic non-protein coding RNA 467 (LINC00467), long non-coding RNA [NR_026761]	-2.04664	9.72076	-26.3823	2.35e-09	9.07e-08	12.1632	-2.01462
A_24_P132518	IKBKB	inhibitor of nuclear factor kappa B kinase subunit beta	Homo sapiens inhibitor of nuclear factor kappa B kinase subunit beta (IKBKB), transcript variant 1, mRNA [NM_001556]	1.71384	9.98672	26.3767	2.35e-09	9.08e-08	12.1613	1.88209
A_21_P0013470	FAM66D	family with sequence similarity 66 member D	Homo sapiens family with sequence similarity 66 member D (FAM66D), long non-coding RNA [NR_027425]	-1.87	7.25874	-26.3705	2.35e-09	9.1e-08	12.1592	-1.83778
A_33_P3361546	TFAP2A	transcription factor AP-2 alpha	Homo sapiens transcription factor AP-2 alpha (TFAP2A), transcript variant 2, mRNA [NM_001032280]	-1.62757	9.42773	-26.3622	2.36e-09	9.11e-08	12.1564	-1.64373
A_21_P0012326	DUXAP8	double homeobox A pseudogene 8	double homeobox A pseudogene 8 [Source:HGNC Symbol;Acc:HGNC:32187] [ENST00000447898]	-2.1296	8.96946	-26.3438	2.37e-09	9.16e-08	12.1502	-2.17053
A_23_P111811	ING3	inhibitor of growth family member 3	Homo sapiens inhibitor of growth family member 3 (ING3), transcript variant 1, mRNA [NM_019071]	-1.93883	10.1624	-26.3346	2.38e-09	9.18e-08	12.1471	-1.87331
A_23_P210210	EPAS1	endothelial PAS domain protein 1	Homo sapiens endothelial PAS domain protein 1 (EPAS1), mRNA [NM_001430]	7.46919	10.5587	26.3284	2.39e-09	9.19e-08	12.1449	7.57766
A_21_P0000491	SNAR-G1	small NF90 (ILF3) associated RNA G1	Homo sapiens small NF90 (ILF3) associated RNA G1 (SNAR-G1), small nuclear RNA [NR_004383]	-3.10529	13.4159	-26.32	2.39e-09	9.21e-08	12.1421	-3.16419
A_23_P81650	C5orf15	chromosome 5 open reading frame 15	Homo sapiens chromosome 5 open reading frame 15 (C5orf15), mRNA [NM_020199]	-1.59074	11.838	-26.306	2.4e-09	9.24e-08	12.1374	-1.63801
A_33_P3725227	COBL	cordon-bleu WH2 repeat protein	Homo sapiens cordon-bleu WH2 repeat protein (COBL), transcript variant 2, mRNA [NM_015198]	3.01084	9.4725	26.3044	2.4e-09	9.24e-08	12.1368	3.02474
A_32_P149435	PTCHD1	patched domain containing 1	Homo sapiens patched domain containing 1 (PTCHD1), mRNA [NM_173495]	2.72993	7.31504	26.3024	2.41e-09	9.24e-08	12.1362	2.64348
A_23_P29939	SNCA	synuclein alpha	Homo sapiens synuclein alpha (SNCA), transcript variant 4, mRNA [NM_007308]	-1.65709	7.03843	-26.2667	2.43e-09	9.34e-08	12.124	-1.76811
A_33_P3221788	RAB22A	RAB22A, member RAS oncogene family	Homo sapiens RAB22A, member RAS oncogene family (RAB22A), mRNA [NM_020673]	-2.43427	10.2391	-26.2644	2.43e-09	9.34e-08	12.1233	-2.51571
A_33_P3269844	LRRC26	leucine rich repeat containing 26	Homo sapiens leucine rich repeat containing 26 (LRRC26), mRNA [NM_001013653]	2.36497	12.4597	26.2638	2.44e-09	9.34e-08	12.1231	2.23367
A_19_P00322815	CDKN2B-AS1	CDKN2B antisense RNA 1	Homo sapiens CDKN2B antisense RNA 1 (CDKN2B-AS1), transcript variant 1, long non-coding RNA [NR_003529]	-1.82235	8.04737	-26.2403	2.45e-09	9.4e-08	12.1151	-1.86548
A_21_P0014013	0	0	0	1.90558	9.04446	26.2227	2.47e-09	9.44e-08	12.1091	1.75718
A_24_P35537	RIC3	RIC3 acetylcholine receptor chaperone	Homo sapiens RIC3 acetylcholine receptor chaperone (RIC3), transcript variant 1, mRNA [NM_024557]	-1.64033	6.91001	-26.2224	2.47e-09	9.44e-08	12.109	-1.64919
A_23_P11032	SLC9A7	solute carrier family 9 member A7	Homo sapiens solute carrier family 9 member A7 (SLC9A7), transcript variant 2, mRNA [NM_032591]	2.05072	9.07144	26.2166	2.47e-09	9.45e-08	12.107	1.92352
A_33_P3611762	TRAM2-AS1	TRAM2 antisense RNA 1 (head to head)	Homo sapiens TRAM2 antisense RNA 1 (head to head) (TRAM2-AS1), transcript variant 1, long non-coding RNA [NR_103446]	-1.79673	10.4171	-26.2138	2.47e-09	9.45e-08	12.1061	-1.88278
A_23_P99661	ARHGEF40	Rho guanine nucleotide exchange factor 40	Homo sapiens Rho guanine nucleotide exchange factor 40 (ARHGEF40), transcript variant 1, mRNA [NM_018071]	-2.20624	8.67804	-26.2133	2.47e-09	9.45e-08	12.1059	-2.2442
A_23_P152620	TNFSF13	TNF superfamily member 13	Homo sapiens TNF superfamily member 13 (TNFSF13), transcript variant gamma, mRNA [NM_172088]	1.9366	9.14207	26.212	2.48e-09	9.45e-08	12.1055	1.55788
A_33_P3397693	AGPS	alkylglycerone phosphate synthase	Homo sapiens alkylglycerone phosphate synthase (AGPS), mRNA [NM_003659]	2.75777	7.52124	26.2061	2.48e-09	9.46e-08	12.1035	2.69519
A_23_P384698	EMC3-AS1	EMC3 antisense RNA 1	Homo sapiens EMC3 antisense RNA 1 (EMC3-AS1), long non-coding RNA [NR_103821]	-2.18995	9.04381	-26.1952	2.49e-09	9.49e-08	12.0997	-2.04327
A_23_P332399	GULP1	GULP PTB domain containing engulfment adaptor 1	Homo sapiens GULP PTB domain containing engulfment adaptor 1 (GULP1), transcript variant 1, mRNA [NM_016315]	2.81145	9.21235	26.1776	2.5e-09	9.53e-08	12.0937	2.91208
A_23_P142294	ETHE1	ETHE1, persulfide dioxygenase	Homo sapiens ETHE1, persulfide dioxygenase (ETHE1), transcript variant 1, mRNA [NM_014297]	1.90741	10.6731	26.1731	2.51e-09	9.54e-08	12.0922	1.90237
A_23_P134113	SLC18B1	solute carrier family 18 member B1	Homo sapiens solute carrier family 18 member B1 (SLC18B1), mRNA [NM_052831]	2.21043	11.8234	26.17	2.51e-09	9.54e-08	12.0912	2.15523
A_33_P3258346	XAF1	XIAP associated factor 1	Homo sapiens XIAP associated factor 1 (XAF1), transcript variant 8, mRNA [NM_001353136]	-2.51388	7.57109	-26.1648	2.51e-09	9.55e-08	12.0894	-2.51323
A_23_P112187	FIBCD1	fibrinogen C domain containing 1	Homo sapiens fibrinogen C domain containing 1 (FIBCD1), transcript variant 1, mRNA [NM_032843]	-1.716	7.58938	-26.1349	2.54e-09	9.64e-08	12.0792	-1.89199
A_23_P209978	VSNL1	visinin like 1	Homo sapiens visinin like 1 (VSNL1), mRNA [NM_003385]	6.3993	9.25789	26.1317	2.54e-09	9.64e-08	12.0781	6.21717
A_21_P0000840	PXN-AS1	PXN antisense RNA 1	Homo sapiens PXN antisense RNA 1 (PXN-AS1), long non-coding RNA [NR_038924]	-1.84174	8.72411	-26.1188	2.55e-09	9.67e-08	12.0737	-1.72164
A_23_P5163	ATP13A1	ATPase 13A1	Homo sapiens ATPase 13A1 (ATP13A1), mRNA [NM_020410]	-1.77921	9.71302	-26.1107	2.56e-09	9.69e-08	12.0709	-1.85036
A_32_P919718	TMEM105	TMEM105 long non-coding RNA	transmembrane protein 105 [Source:HGNC Symbol;Acc:HGNC:26794] [ENST00000332900]	-2.4276	8.90043	-26.1092	2.56e-09	9.69e-08	12.0704	-2.43991
A_24_P70888	PLXNB2	plexin B2	Homo sapiens plexin B2 (PLXNB2), mRNA [NM_012401]	1.88025	12.669	26.1032	2.56e-09	9.7e-08	12.0684	1.88178
A_23_P132784	FXR1	FMR1 autosomal homolog 1	Homo sapiens FMR1 autosomal homolog 1 (FXR1), transcript variant 3, mRNA [NM_001013439]	1.8521	12.8791	26.0867	2.58e-09	9.75e-08	12.0627	1.88995
A_23_P200838	KMO	kynurenine 3-monooxygenase	Homo sapiens kynurenine 3-monooxygenase (KMO), mRNA [NM_003679]	2.20271	8.31249	26.0834	2.58e-09	9.75e-08	12.0616	1.95553
A_23_P87591	YEATS4	YEATS domain containing 4	Homo sapiens YEATS domain containing 4 (YEATS4), transcript variant 1, mRNA [NM_006530]	-1.64912	11.0833	-26.0775	2.58e-09	9.75e-08	12.0596	-1.56999
A_21_P0012327	DUXAP8	double homeobox A pseudogene 8	double homeobox A pseudogene 8 [Source:HGNC Symbol;Acc:HGNC:32187] [ENST00000458623]	-1.87432	8.51148	-26.0763	2.58e-09	9.75e-08	12.0592	-2.03763
A_23_P146512	GOLM1	golgi membrane protein 1	Homo sapiens golgi membrane protein 1 (GOLM1), transcript variant 1, mRNA [NM_016548]	-2.25149	8.88125	-26.076	2.58e-09	9.75e-08	12.0591	-2.27054
A_33_P3832857	HAUS2	HAUS augmin like complex subunit 2	Homo sapiens HAUS augmin like complex subunit 2 (HAUS2), transcript variant 5, mRNA [NM_001323631]	-1.81857	9.07151	-26.0609	2.6e-09	9.79e-08	12.0539	-1.84981
A_23_P212447	IFT122	intraflagellar transport 122	Homo sapiens intraflagellar transport 122 (IFT122), transcript variant 3, mRNA [NM_018262]	1.595	10.0567	26.0608	2.6e-09	9.79e-08	12.0539	1.5571
A_23_P92410	CASP3	caspase 3	Homo sapiens caspase 3 (CASP3), transcript variant 1, mRNA [NM_004346]	1.69202	12.0726	26.0533	2.6e-09	9.8e-08	12.0513	1.58382
A_23_P16976	ANXA4	annexin A4	Homo sapiens annexin A4 (ANXA4), transcript variant 2, mRNA [NM_001153]	1.70607	12.3836	26.0521	2.6e-09	9.8e-08	12.0509	1.74221
A_23_P11160	MAP7D3	MAP7 domain containing 3	Homo sapiens MAP7 domain containing 3 (MAP7D3), transcript variant 1, mRNA [NM_024597]	-2.42419	7.40218	-26.0464	2.61e-09	9.82e-08	12.049	-2.67406
A_23_P382775	BBC3	BCL2 binding component 3	Homo sapiens BCL2 binding component 3 (BBC3), transcript variant 4, mRNA [NM_014417]	-1.88698	11.6994	-26.0387	2.62e-09	9.83e-08	12.0463	-1.9863
A_23_P210900	ACSS2	acyl-CoA synthetase short chain family member 2	Homo sapiens acyl-CoA synthetase short chain family member 2 (ACSS2), transcript variant 1, mRNA [NM_018677]	2.37565	10.6858	26.0333	2.62e-09	9.84e-08	12.0445	2.15091
A_33_P3380523	PRTFDC1	phosphoribosyl transferase domain containing 1	phosphoribosyl transferase domain containing 1 [Source:HGNC Symbol;Acc:HGNC:23333] [ENST00000376376]	-1.57215	7.09957	-26.0308	2.62e-09	9.84e-08	12.0436	-1.42251
A_24_P247074	0	0	keratin 8 pseudogene 37 [Source:HGNC Symbol;Acc:HGNC:39871] [ENST00000451609]	-2.56108	11.4949	-26.0276	2.62e-09	9.84e-08	12.0425	-2.62804
A_33_P3400828	NXNL2	nucleoredoxin like 2	Homo sapiens nucleoredoxin like 2 (NXNL2), transcript variant 1, mRNA [NM_001161625]	-1.78612	7.45772	-26.0264	2.63e-09	9.84e-08	12.0421	-1.51801
A_23_P120472	TFAP2C	transcription factor AP-2 gamma	Homo sapiens transcription factor AP-2 gamma (TFAP2C), mRNA [NM_003222]	-1.87936	10.8108	-26.0227	2.63e-09	9.84e-08	12.0408	-1.85324
A_23_P354805	KLF12	Kruppel like factor 12	Homo sapiens Kruppel like factor 12 (KLF12), mRNA [NM_007249]	1.639	9.45646	26.0221	2.63e-09	9.84e-08	12.0406	1.82114
A_33_P3317948	TP73-AS1	TP73 antisense RNA 1	Homo sapiens TP73 antisense RNA 1 (TP73-AS1), transcript variant 1, long non-coding RNA [NR_033711]	2.30788	7.29724	26.0212	2.63e-09	9.84e-08	12.0403	2.48916
A_24_P105191	HS6ST2	heparan sulfate 6-O-sulfotransferase 2	Homo sapiens heparan sulfate 6-O-sulfotransferase 2 (HS6ST2), transcript variant L, mRNA [NM_001077188]	-3.68974	8.36296	-26.0204	2.63e-09	9.84e-08	12.04	-3.6788
A_21_P0000922	LOC101927787	uncharacterized LOC101927787	Homo sapiens uncharacterized LOC101927787 (LOC101927787), long non-coding RNA [NR_125944]	2.33679	7.11705	26.017	2.63e-09	9.84e-08	12.0389	2.32974
A_23_P53724	CLSTN3	calsyntenin 3	Homo sapiens calsyntenin 3 (CLSTN3), mRNA [NM_014718]	2.04143	8.24844	26.0082	2.64e-09	9.86e-08	12.0359	2.10492
A_33_P3379356	ESR1	estrogen receptor 1	Homo sapiens estrogen receptor 1 (ESR1), transcript variant 7, mRNA [NM_001328100]	-1.80527	7.16466	-26.0046	2.64e-09	9.86e-08	12.0346	-1.57322
A_24_P210399	TM9SF2	transmembrane 9 superfamily member 2	Homo sapiens transmembrane 9 superfamily member 2 (TM9SF2), mRNA [NM_004800]	1.87681	12.3023	26.0034	2.64e-09	9.86e-08	12.0342	1.82525
A_23_P412476	GREB1	growth regulating estrogen receptor binding 1	Homo sapiens growth regulating estrogen receptor binding 1 (GREB1), transcript variant c, mRNA [NM_148903]	-2.45739	7.70529	-26.003	2.65e-09	9.86e-08	12.0341	-2.63686
A_33_P3315729	ZNF382	zinc finger protein 382	Homo sapiens zinc finger protein 382 (ZNF382), transcript variant 1, mRNA [NM_032825]	2.16575	7.22279	25.998	2.65e-09	9.87e-08	12.0323	1.67535
A_23_P158533	DEAF1	DEAF1 transcription factor	Homo sapiens DEAF1 transcription factor (DEAF1), transcript variant 1, mRNA [NM_021008]	-2.01453	8.85675	-25.9976	2.65e-09	9.87e-08	12.0322	-1.97731
A_33_P3294053	ANKRD39	ankyrin repeat domain 39	Homo sapiens ankyrin repeat domain 39 (ANKRD39), mRNA [NM_016466]	-1.91071	12.5256	-25.9921	2.65e-09	9.88e-08	12.0303	-1.86926
A_23_P251043	SYNDIG1	synapse differentiation inducing 1	Homo sapiens synapse differentiation inducing 1 (SYNDIG1), transcript variant 1, mRNA [NM_024893]	-1.8272	6.89839	-25.9736	2.67e-09	9.93e-08	12.024	-1.73452
A_23_P101551	BCAT2	branched chain amino acid transaminase 2	Homo sapiens branched chain amino acid transaminase 2 (BCAT2), transcript variant a, mRNA [NM_001190]	-1.78164	11.0744	-25.9524	2.69e-09	9.99e-08	12.0167	-1.83791
A_23_P250380	MAN2B2	mannosidase alpha class 2B member 2	Homo sapiens mannosidase alpha class 2B member 2 (MAN2B2), transcript variant 1, mRNA [NM_015274]	1.80801	9.16406	25.9464	2.69e-09	1e-07	12.0146	1.60899
A_33_P3702364	SNX24	sorting nexin 24	Homo sapiens sorting nexin 24 (SNX24), transcript variant 1, mRNA [NM_014035]	-2.36263	11.0045	-25.9334	2.7e-09	1e-07	12.0101	-2.22845
A_19_P00318418	TBXAS1	thromboxane A synthase 1	thromboxane A synthase 1 [Source:HGNC Symbol;Acc:HGNC:11609] [ENST00000481440]	2.17041	9.03502	25.9269	2.71e-09	1.01e-07	12.0079	2.07483
A_23_P26704	MFSD11	major facilitator superfamily domain containing 11	Homo sapiens major facilitator superfamily domain containing 11 (MFSD11), transcript variant 5, mRNA [NM_024311]	1.55292	12.4288	25.9238	2.71e-09	1.01e-07	12.0069	1.59783
A_24_P210829	NME4	NME/NM23 nucleoside diphosphate kinase 4	Homo sapiens NME/NM23 nucleoside diphosphate kinase 4 (NME4), transcript variant 1, mRNA [NM_005009]	1.81286	11.7745	25.9161	2.72e-09	1.01e-07	12.0042	1.89195
A_24_P335620	SLC7A5	solute carrier family 7 member 5	Homo sapiens solute carrier family 7 member 5 (SLC7A5), mRNA [NM_003486]	-4.0738	12.4049	-25.9085	2.73e-09	1.01e-07	12.0016	-3.94746
A_22_P00007487	GUCY1A2	guanylate cyclase 1 soluble subunit alpha 2	Homo sapiens guanylate cyclase 1 soluble subunit alpha 2 (GUCY1A2), transcript variant 1, mRNA [NM_001256424]	-2.20633	7.5278	-25.8946	2.74e-09	1.01e-07	11.9968	-2.14975
A_21_P0001498	LINC01389	long intergenic non-protein coding RNA 1389	Homo sapiens long intergenic non-protein coding RNA 1389 (LINC01389), long non-coding RNA [NR_126355]	-1.60902	7.66873	-25.8887	2.74e-09	1.01e-07	11.9948	-1.64477
A_23_P416434	JADE2	jade family PHD finger 2	Homo sapiens jade family PHD finger 2 (JADE2), transcript variant 3, mRNA [NM_015288]	-2.54307	8.1733	-25.8853	2.75e-09	1.01e-07	11.9936	-2.68868
A_23_P90273	CHST8	carbohydrate sulfotransferase 8	Homo sapiens carbohydrate sulfotransferase 8 (CHST8), transcript variant 3, mRNA [NM_022467]	3.70201	10.6209	25.885	2.75e-09	1.01e-07	11.9935	3.64301
A_24_P75920	CCDC159	coiled-coil domain containing 159	Homo sapiens coiled-coil domain containing 159 (CCDC159), mRNA [NM_001080503]	1.57137	8.17777	25.879	2.75e-09	1.02e-07	11.9914	1.53866
A_23_P254472	ARMT1	acidic residue methyltransferase 1	Homo sapiens acidic residue methyltransferase 1 (ARMT1), transcript variant 1, mRNA [NM_024573]	-2.41031	12.4173	-25.865	2.76e-09	1.02e-07	11.9866	-2.37373
A_24_P51061	DCBLD2	discoidin, CUB and LCCL domain containing 2	Homo sapiens discoidin, CUB and LCCL domain containing 2 (DCBLD2), mRNA [NM_080927]	1.88041	7.09981	25.8632	2.77e-09	1.02e-07	11.986	2.02771
A_23_P146637	SIGMAR1	sigma non-opioid intracellular receptor 1	Homo sapiens sigma non-opioid intracellular receptor 1 (SIGMAR1), transcript variant 1, mRNA [NM_005866]	1.59194	12.3546	25.8571	2.77e-09	1.02e-07	11.9839	1.54274
A_23_P215790	EGFR	epidermal growth factor receptor	Homo sapiens epidermal growth factor receptor (EGFR), transcript variant 1, mRNA [NM_005228]	3.70068	8.10748	25.856	2.77e-09	1.02e-07	11.9835	3.81097
A_32_P100439	MTURN	maturin, neural progenitor differentiation regulator homolog	Homo sapiens maturin, neural progenitor differentiation regulator homolog (MTURN), mRNA [NM_152793]	2.3773	10.7526	25.8525	2.78e-09	1.02e-07	11.9823	2.28315
A_23_P143016	ARID5A	AT-rich interaction domain 5A	Homo sapiens AT-rich interaction domain 5A (ARID5A), transcript variant 4, mRNA [NM_001319092]	-1.75331	7.93733	-25.8518	2.78e-09	1.02e-07	11.982	-1.90975
A_23_P166566	EFCC1	EF-hand and coiled-coil domain containing 1	Homo sapiens EF-hand and coiled-coil domain containing 1 (EFCC1), mRNA [NM_024768]	2.17219	7.48406	25.8403	2.79e-09	1.02e-07	11.9781	2.14852
A_33_P3310070	FOXK2	forkhead box K2	Homo sapiens forkhead box K2 (FOXK2), mRNA [NM_004514]	1.70106	8.50143	25.8368	2.79e-09	1.02e-07	11.9768	1.6281
A_23_P341349	CAPN10	calpain 10	Homo sapiens calpain 10 (CAPN10), transcript variant 1, mRNA [NM_023083]	1.69258	9.60776	25.8305	2.8e-09	1.03e-07	11.9747	1.80334
A_33_P3315906	PTP4A3	protein tyrosine phosphatase type IVA, member 3	Homo sapiens protein tyrosine phosphatase type IVA, member 3 (PTP4A3), transcript variant 1, mRNA [NM_032611]	-2.29876	8.23685	-25.8277	2.8e-09	1.03e-07	11.9737	-2.43875
A_23_P204536	SENP1	SUMO specific peptidase 1	Homo sapiens SUMO specific peptidase 1 (SENP1), transcript variant 2, mRNA [NM_001267595]	-1.87347	10.8681	-25.7963	2.83e-09	1.04e-07	11.9629	-1.8748
A_23_P143662	PISD	phosphatidylserine decarboxylase	Homo sapiens phosphatidylserine decarboxylase (PISD), transcript variant 5, mRNA [NM_014338]	-2.14853	8.94878	-25.7958	2.83e-09	1.04e-07	11.9627	-2.21484
A_23_P385771	PAOX	polyamine oxidase	Homo sapiens polyamine oxidase (PAOX), transcript variant 1, mRNA [NM_152911]	1.86405	9.6407	25.7943	2.83e-09	1.04e-07	11.9622	1.82707
A_23_P111701	GNG11	G protein subunit gamma 11	Homo sapiens G protein subunit gamma 11 (GNG11), mRNA [NM_004126]	3.80648	7.84031	25.7905	2.83e-09	1.04e-07	11.9609	3.96317
A_22_P00020016	0	0	novel transcript [ENST00000538329]	1.90772	7.30438	25.78	2.84e-09	1.04e-07	11.9572	1.87096
A_23_P21495	FCGBP	Fc fragment of IgG binding protein	Homo sapiens Fc fragment of IgG binding protein (FCGBP), mRNA [NM_003890]	2.32965	8.26812	25.7617	2.86e-09	1.04e-07	11.9509	2.0583
A_33_P3270863	XDH	xanthine dehydrogenase	Homo sapiens xanthine dehydrogenase (XDH), mRNA [NM_000379]	4.56894	8.41168	25.7587	2.86e-09	1.04e-07	11.9499	4.65539
A_23_P19313	TBP	TATA-box binding protein	Homo sapiens TATA-box binding protein (TBP), transcript variant 1, mRNA [NM_003194]	-1.62534	9.97385	-25.7555	2.86e-09	1.04e-07	11.9487	-1.49351
A_24_P202558	SIPA1L3	signal induced proliferation associated 1 like 3	Homo sapiens signal induced proliferation associated 1 like 3 (SIPA1L3), mRNA [NM_015073]	2.30034	8.55926	25.7353	2.88e-09	1.05e-07	11.9417	2.31465
A_32_P42574	C1orf198	chromosome 1 open reading frame 198	Homo sapiens chromosome 1 open reading frame 198 (C1orf198), transcript variant 1, mRNA [NM_032800]	1.81285	13.3999	25.7174	2.9e-09	1.06e-07	11.9355	1.85166
A_22_P00008731	0	0	novel transcript [ENST00000422519]	1.72688	7.91993	25.7078	2.91e-09	1.06e-07	11.9322	2.01537
A_24_P385336	HIPK1	homeodomain interacting protein kinase 1	Homo sapiens homeodomain interacting protein kinase 1 (HIPK1), transcript variant 2, mRNA [NM_152696]	-1.77228	8.09323	-25.7039	2.91e-09	1.06e-07	11.9308	-1.76811
A_33_P3262181	APOBEC3F	apolipoprotein B mRNA editing enzyme catalytic subunit 3F	Homo sapiens apolipoprotein B mRNA editing enzyme catalytic subunit 3F (APOBEC3F), transcript variant 2, mRNA [NM_001006666]	-2.07282	8.30598	-25.7013	2.91e-09	1.06e-07	11.9299	-1.88038
A_23_P163467	CCDC9B	coiled-coil domain containing 9B	Homo sapiens coiled-coil domain containing 9B (CCDC9B), mRNA [NM_207380]	2.79651	11.0143	25.7009	2.91e-09	1.06e-07	11.9298	2.86671
A_23_P216052	FAM83A	family with sequence similarity 83 member A	Homo sapiens family with sequence similarity 83 member A (FAM83A), transcript variant 1, mRNA [NM_032899]	2.12031	7.33578	25.6984	2.92e-09	1.06e-07	11.9289	1.95789
A_33_P3335386	FAM83G	family with sequence similarity 83 member G	family with sequence similarity 83 member G [Source:HGNC Symbol;Acc:HGNC:32554] [ENST00000388995]	-1.65204	10.3469	-25.6888	2.93e-09	1.06e-07	11.9256	-1.66519
A_23_P60339	C9orf64	chromosome 9 open reading frame 64	Homo sapiens chromosome 9 open reading frame 64 (C9orf64), transcript variant 1, mRNA [NM_032307]	-2.30387	8.60627	-25.6873	2.93e-09	1.06e-07	11.9251	-2.30928
A_33_P3356320	C17orf97	chromosome 17 open reading frame 97	Homo sapiens chromosome 17 open reading frame 97 (C17orf97), mRNA [NM_001013672]	1.82701	8.64579	25.684	2.93e-09	1.06e-07	11.9239	1.9301
A_24_P183264	BTF3	basic transcription factor 3	Homo sapiens basic transcription factor 3 (BTF3), transcript variant 1, mRNA [NM_001037637]	-1.76934	13.0405	-25.6626	2.95e-09	1.07e-07	11.9165	-1.79273
A_32_P229618	DLG2	discs large MAGUK scaffold protein 2	Homo sapiens discs large MAGUK scaffold protein 2 (DLG2), transcript variant 2, mRNA [NM_001364]	1.91937	7.4175	25.6534	2.96e-09	1.07e-07	11.9133	2.07017
A_23_P22625	SLC9A6	solute carrier family 9 member A6	Homo sapiens solute carrier family 9 member A6 (SLC9A6), transcript variant 1, mRNA [NM_001042537]	-2.285	9.40612	-25.6462	2.97e-09	1.07e-07	11.9108	-2.19938
A_22_P00021349	LOC100288748	uncharacterized LOC100288748	Homo sapiens uncharacterized LOC100288748 (LOC100288748), long non-coding RNA [NR_034034]	-2.10623	8.46503	-25.6354	2.98e-09	1.08e-07	11.907	-2.01059
A_24_P361158	ZNF839	zinc finger protein 839	Homo sapiens zinc finger protein 839 (ZNF839), transcript variant 1, mRNA [NM_018335]	-1.67351	9.82383	-25.6351	2.98e-09	1.08e-07	11.9069	-1.55222
A_21_P0010455	lnc-C22orf26-5	lnc-C22orf26-5:1	LNCipedia lincRNA (lnc-C22orf26-5), lincRNA [lnc-C22orf26-5:1]	1.68571	11.9042	25.6096	3e-09	1.08e-07	11.898	1.82366
A_23_P39454	ZNF556	zinc finger protein 556	Homo sapiens zinc finger protein 556 (ZNF556), transcript variant 1, mRNA [NM_024967]	2.03105	7.07618	25.6052	3.01e-09	1.09e-07	11.8965	2.06529
A_33_P3227666	AGGF1	angiogenic factor with G-patch and FHA domains 1	Homo sapiens angiogenic factor with G-patch and FHA domains 1 (AGGF1), mRNA [NM_018046]	-1.73589	10.0356	-25.5987	3.01e-09	1.09e-07	11.8942	-1.7248
A_23_P108075	SLC7A10	solute carrier family 7 member 10	Homo sapiens solute carrier family 7 member 10 (SLC7A10), mRNA [NM_019849]	2.6457	7.63011	25.5898	3.02e-09	1.09e-07	11.8911	2.97785
A_21_P0008673	LOC105370969	uncharacterized LOC105370969	PREDICTED: Homo sapiens uncharacterized LOC105370969 (LOC105370969), transcript variant X1, ncRNA [XR_001751655]	1.7873	7.10728	25.5776	3.03e-09	1.09e-07	11.8869	1.79142
A_23_P320578	RGS16	regulator of G protein signaling 16	Homo sapiens regulator of G protein signaling 16 (RGS16), mRNA [NM_002928]	-2.08354	9.52567	-25.5733	3.04e-09	1.09e-07	11.8854	-2.28653
A_33_P3419234	DCAF4	DDB1 and CUL4 associated factor 4	Homo sapiens DDB1 and CUL4 associated factor 4 (DCAF4), transcript variant 8, mRNA [NM_001352449]	-1.71761	8.68313	-25.5708	3.04e-09	1.09e-07	11.8845	-1.73748
A_23_P150407	CREB3L1	cAMP responsive element binding protein 3 like 1	Homo sapiens cAMP responsive element binding protein 3 like 1 (CREB3L1), mRNA [NM_052854]	2.20247	11.179	25.5676	3.04e-09	1.09e-07	11.8834	2.08799
A_33_P3353345	SULT4A1	sulfotransferase family 4A member 1	Homo sapiens sulfotransferase family 4A member 1 (SULT4A1), mRNA [NM_014351]	2.25584	7.455	25.5527	3.06e-09	1.1e-07	11.8782	2.09841
A_23_P64879	KCNJ8	potassium voltage-gated channel subfamily J member 8	Homo sapiens potassium voltage-gated channel subfamily J member 8 (KCNJ8), mRNA [NM_004982]	-1.81487	6.97968	-25.5506	3.06e-09	1.1e-07	11.8774	-2.00371
A_33_P3841621	MYO5B	myosin VB	Homo sapiens myosin VB (MYO5B), mRNA [NM_001080467]	1.65335	8.19779	25.5498	3.06e-09	1.1e-07	11.8772	1.43827
A_22_P00016377	LINC01874	long intergenic non-protein coding RNA 1874	Homo sapiens long intergenic non-protein coding RNA 1874 (LINC01874), transcript variant 1, long non-coding RNA [NR_146436]	2.07898	7.20875	25.5419	3.07e-09	1.1e-07	11.8744	2.45825
A_23_P94403	TYRP1	tyrosinase related protein 1	Homo sapiens tyrosinase related protein 1 (TYRP1), mRNA [NM_000550]	-2.54287	7.28374	-25.5384	3.07e-09	1.1e-07	11.8732	-2.78042
A_23_P324490	KIAA0355	KIAA0355	Homo sapiens KIAA0355 (KIAA0355), mRNA [NM_014686]	1.9357	10.9712	25.5315	3.08e-09	1.1e-07	11.8708	1.9521
A_23_P124905	NPTX1	neuronal pentraxin 1	Homo sapiens neuronal pentraxin 1 (NPTX1), mRNA [NM_002522]	1.79855	7.18237	25.5182	3.09e-09	1.11e-07	11.8661	1.97639
A_33_P3334225	ACACA	acetyl-CoA carboxylase alpha	Homo sapiens acetyl-CoA carboxylase alpha (ACACA), transcript variant 2, mRNA [NM_198839]	1.68678	13.5583	25.5182	3.09e-09	1.11e-07	11.8661	1.72119
A_23_P163099	POLE2	DNA polymerase epsilon 2, accessory subunit	Homo sapiens DNA polymerase epsilon 2, accessory subunit (POLE2), transcript variant 1, mRNA [NM_002692]	-2.48481	9.97293	-25.5101	3.1e-09	1.11e-07	11.8633	-2.58561
A_23_P39602	NCOA1	nuclear receptor coactivator 1	Homo sapiens nuclear receptor coactivator 1 (NCOA1), transcript variant 3, mRNA [NM_147233]	1.62382	9.92803	25.5034	3.11e-09	1.11e-07	11.8609	1.39432
A_23_P317691	UIMC1	ubiquitin interaction motif containing 1	Homo sapiens ubiquitin interaction motif containing 1 (UIMC1), transcript variant 2, mRNA [NM_016290]	-2.58954	11.2763	-25.4984	3.11e-09	1.11e-07	11.8592	-2.5583
A_23_P414654	RAB37	RAB37, member RAS oncogene family	Homo sapiens RAB37, member RAS oncogene family (RAB37), transcript variant 3, mRNA [NM_175738]	-1.6986	9.04352	-25.4956	3.11e-09	1.11e-07	11.8582	-1.6874
A_19_P00812911	LINC01137	long intergenic non-protein coding RNA 1137	Homo sapiens long intergenic non-protein coding RNA 1137 (LINC01137), long non-coding RNA [NR_038842]	2.07341	10.952	25.4942	3.12e-09	1.11e-07	11.8577	2.05019
A_23_P142671	ZNF513	zinc finger protein 513	Homo sapiens zinc finger protein 513 (ZNF513), transcript variant 1, mRNA [NM_144631]	2.7058	8.24855	25.4894	3.12e-09	1.11e-07	11.856	2.55153
A_23_P98686	PGGHG	protein-glucosylgalactosylhydroxylysine glucosidase	Homo sapiens protein-glucosylgalactosylhydroxylysine glucosidase (PGGHG), mRNA [NM_025092]	-2.42781	8.52461	-25.4854	3.12e-09	1.11e-07	11.8546	-2.50536
A_24_P161036	ACOT1	acyl-CoA thioesterase 1	Homo sapiens acyl-CoA thioesterase 1 (ACOT1), mRNA [NM_001037161]	2.10732	12.591	25.4838	3.13e-09	1.11e-07	11.8541	1.96683
A_33_P3371999	TPPP	tubulin polymerization promoting protein	Homo sapiens tubulin polymerization promoting protein (TPPP), mRNA [NM_007030]	2.80787	7.97426	25.4798	3.13e-09	1.11e-07	11.8527	2.74001
A_24_P306469	0	0	ribosomal protein S17 (RPS17) pseudogene [ENST00000477300]	-1.73869	11.6778	-25.4486	3.16e-09	1.12e-07	11.8417	-1.76531
A_23_P18325	PDCD10	programmed cell death 10	Homo sapiens programmed cell death 10 (PDCD10), transcript variant 1, mRNA [NM_007217]	-1.56196	12.0028	-25.4381	3.17e-09	1.13e-07	11.8381	-1.55914
A_33_P3361758	FAM227B	family with sequence similarity 227 member B	Homo sapiens family with sequence similarity 227 member B (FAM227B), transcript variant 1, mRNA [NM_152647]	-2.12702	7.38077	-25.4359	3.18e-09	1.13e-07	11.8373	-2.09592
A_23_P209200	CCNE1	cyclin E1	Homo sapiens cyclin E1 (CCNE1), transcript variant 1, mRNA [NM_001238]	1.67582	12.8258	25.4329	3.18e-09	1.13e-07	11.8362	1.7295
A_24_P5743	ALDH16A1	aldehyde dehydrogenase 16 family member A1	Homo sapiens aldehyde dehydrogenase 16 family member A1 (ALDH16A1), transcript variant 1, mRNA [NM_153329]	1.55026	10.711	25.4291	3.18e-09	1.13e-07	11.8349	1.46789
A_24_P28977	TRPC1	transient receptor potential cation channel subfamily C member 1	Homo sapiens transient receptor potential cation channel subfamily C member 1 (TRPC1), transcript variant 2, mRNA [NM_003304]	-2.2147	7.36807	-25.4177	3.19e-09	1.13e-07	11.8309	-2.33399
A_23_P11685	PLA2G4A	phospholipase A2 group IVA	Homo sapiens phospholipase A2 group IVA (PLA2G4A), transcript variant 1, mRNA [NM_024420]	1.81988	7.21841	25.4141	3.2e-09	1.13e-07	11.8296	1.81278
A_23_P31765	PKIA	cAMP-dependent protein kinase inhibitor alpha	Homo sapiens cAMP-dependent protein kinase inhibitor alpha (PKIA), transcript variant 1, mRNA [NM_006823]	3.5613	9.13876	25.4028	3.21e-09	1.14e-07	11.8256	3.76424
A_23_P337729	MFSD13A	major facilitator superfamily domain containing 13A	Homo sapiens major facilitator superfamily domain containing 13A (MFSD13A), mRNA [NM_024789]	-2.02349	9.84069	-25.3994	3.21e-09	1.14e-07	11.8244	-1.99399
A_23_P341700	ZNF484	zinc finger protein 484	Homo sapiens zinc finger protein 484 (ZNF484), transcript variant 2, mRNA [NM_001007101]	-1.70554	7.56234	-25.3863	3.23e-09	1.14e-07	11.8198	-1.78084
A_33_P3240912	MAGT1	magnesium transporter 1	Homo sapiens magnesium transporter 1 (MAGT1), mRNA [NM_032121]	1.55262	8.71718	25.3814	3.23e-09	1.14e-07	11.8181	1.59986
A_33_P3373214	ZHX1-C8orf76	ZHX1-C8orf76 readthrough	Homo sapiens ZHX1-C8orf76 readthrough (ZHX1-C8orf76), mRNA [NM_001204180]	-1.82847	11.5387	-25.3803	3.23e-09	1.14e-07	11.8177	-1.84488
A_23_P301360	ZNF572	zinc finger protein 572	Homo sapiens zinc finger protein 572 (ZNF572), mRNA [NM_152412]	-2.11199	10.3468	-25.3644	3.25e-09	1.15e-07	11.8121	-2.15756
A_32_P135091	RBM41	RNA binding motif protein 41	Homo sapiens RNA binding motif protein 41 (RBM41), transcript variant 1, mRNA [NM_018301]	-1.94083	9.08352	-25.3636	3.25e-09	1.15e-07	11.8118	-1.73517
A_23_P211631	FBLN1	fibulin 1	Homo sapiens fibulin 1 (FBLN1), transcript variant D, mRNA [NM_006486]	5.14888	9.04165	25.3626	3.25e-09	1.15e-07	11.8115	5.42016
A_33_P3258056	PALM3	paralemmin 3	Homo sapiens paralemmin 3 (PALM3), mRNA [NM_001145028]	-1.95225	7.49063	-25.3622	3.25e-09	1.15e-07	11.8114	-1.7514
A_24_P67395	KRT8	keratin 8	Homo sapiens keratin 8 (KRT8), transcript variant 2, mRNA [NM_002273]	-2.45013	10.2338	-25.3535	3.26e-09	1.15e-07	11.8083	-2.53621
A_24_P310224	ZNF347	zinc finger protein 347	Homo sapiens zinc finger protein 347 (ZNF347), transcript variant 3, mRNA [NM_032584]	1.70285	7.04755	25.3526	3.26e-09	1.15e-07	11.808	1.54167
A_33_P3290780	IL24	interleukin 24	Homo sapiens interleukin 24 (IL24), transcript variant 3, mRNA [NM_001185156]	-2.12849	7.26826	-25.3491	3.27e-09	1.15e-07	11.8067	-2.15045
A_33_P3260777	ARF5	ADP ribosylation factor 5	Homo sapiens ADP ribosylation factor 5 (ARF5), mRNA [NM_001662]	-1.99128	15.2123	-25.3486	3.27e-09	1.15e-07	11.8066	-2.02655
A_21_P0009095	LOC102723536	uncharacterized LOC102723536	uncharacterized LOC102723536 [Source:NCBI gene;Acc:102723536] [ENST00000628279]	5.20761	8.86066	25.3387	3.28e-09	1.15e-07	11.8031	5.10245
A_33_P3380897	ATP6V1C1	ATPase H+ transporting V1 subunit C1	Homo sapiens ATPase H+ transporting V1 subunit C1 (ATP6V1C1), mRNA [NM_001695]	-1.50439	11.6222	-25.3136	3.3e-09	1.16e-07	11.7942	-1.59073
A_23_P371787	SUSD6	sushi domain containing 6	Homo sapiens sushi domain containing 6 (SUSD6), mRNA [NM_014734]	1.64014	11.8483	25.3134	3.3e-09	1.16e-07	11.7942	1.7079
A_33_P3379456	SH3YL1	SH3 and SYLF domain containing 1	Homo sapiens SH3 and SYLF domain containing 1 (SH3YL1), transcript variant 4, mRNA [NM_001282687]	1.79185	13.2251	25.3088	3.31e-09	1.16e-07	11.7925	1.72479
A_24_P323941	FAM209A	family with sequence similarity 209 member A	Homo sapiens family with sequence similarity 209 member A (FAM209A), mRNA [NM_001012971]	-1.88886	7.81156	-25.3079	3.31e-09	1.16e-07	11.7922	-1.91594
A_33_P3387771	USP9X	ubiquitin specific peptidase 9 X-linked	Homo sapiens ubiquitin specific peptidase 9 X-linked (USP9X), transcript variant 3, mRNA [NM_001039590]	2.7396	9.62568	25.3071	3.31e-09	1.16e-07	11.7919	2.96032
A_23_P211047	BACH1	BTB domain and CNC homolog 1	Homo sapiens BTB domain and CNC homolog 1 (BACH1), transcript variant 1, mRNA [NM_206866]	1.77773	10.2934	25.3055	3.31e-09	1.16e-07	11.7914	1.60098
A_23_P69310	CCRL2	C-C motif chemokine receptor like 2	Homo sapiens C-C motif chemokine receptor like 2 (CCRL2), transcript variant 1, mRNA [NM_003965]	3.2195	7.71002	25.2814	3.34e-09	1.17e-07	11.7829	2.81216
A_23_P105138	CAT	catalase	Homo sapiens catalase (CAT), mRNA [NM_001752]	1.72855	11.3003	25.2771	3.34e-09	1.17e-07	11.7813	1.67105
A_32_P486620	IGSF22	immunoglobulin superfamily member 22	Homo sapiens immunoglobulin superfamily member 22 (IGSF22), mRNA [NM_173588]	2.52887	7.54372	25.2636	3.36e-09	1.17e-07	11.7766	2.51589
A_23_P253586	DOP1B	DOP1 leucine zipper like protein B	Homo sapiens DOP1 leucine zipper like protein B (DOP1B), transcript variant 2, mRNA [NM_005128]	1.97674	9.07187	25.2577	3.37e-09	1.17e-07	11.7745	1.94685
A_24_P53976	GLUL	glutamate-ammonia ligase	Homo sapiens glutamate-ammonia ligase (GLUL), transcript variant 1, mRNA [NM_002065]	1.52126	10.6132	25.2576	3.37e-09	1.17e-07	11.7745	1.36743
A_23_P381102	CCDC74B	coiled-coil domain containing 74B	Homo sapiens coiled-coil domain containing 74B (CCDC74B), transcript variant 1, mRNA [NM_207310]	-2.40865	9.13065	-25.2563	3.37e-09	1.17e-07	11.774	-2.42309
A_33_P3386723	0	0	keratin 18 pseudogene 64 [Source:HGNC Symbol;Acc:HGNC:48891] [ENST00000434946]	-2.62266	13.6955	-25.2545	3.37e-09	1.17e-07	11.7733	-2.42523
A_23_P102706	SNPH	syntaphilin	Homo sapiens syntaphilin (SNPH), transcript variant 2, mRNA [NM_014723]	1.99492	7.46676	25.2505	3.37e-09	1.18e-07	11.7719	1.7859
A_33_P3371954	IGSF8	immunoglobulin superfamily member 8	Homo sapiens immunoglobulin superfamily member 8 (IGSF8), transcript variant 1, mRNA [NM_052868]	2.34674	8.82322	25.2355	3.39e-09	1.18e-07	11.7666	2.41267
A_21_P0004244	lnc-CCDC152-1	lnc-CCDC152-1:1	LNCipedia lincRNA (lnc-CCDC152-1), lincRNA [lnc-CCDC152-1:1]	4.16956	8.32153	25.217	3.41e-09	1.19e-07	11.7601	4.11514
A_32_P797019	NPEPL1	aminopeptidase like 1	aminopeptidase like 1 [Source:HGNC Symbol;Acc:HGNC:16244] [ENST00000532531]	-1.77711	7.07541	-25.2133	3.41e-09	1.19e-07	11.7588	-1.96852
A_33_P3289406	LOC91450	uncharacterized LOC91450	Homo sapiens uncharacterized LOC91450 (LOC91450), long non-coding RNA [NR_026998]	-1.63208	7.26642	-25.2121	3.42e-09	1.19e-07	11.7584	-1.71219
A_21_P0011956	XLOC_l2_008221	0	BROAD Institute lincRNA (XLOC_l2_008221), lincRNA [TCONS_l2_00014844]	1.83631	7.62833	25.21	3.42e-09	1.19e-07	11.7576	1.74799
A_23_P146209	RNF170	ring finger protein 170	Homo sapiens ring finger protein 170 (RNF170), transcript variant 2, mRNA [NM_030954]	1.63302	9.46604	25.2006	3.43e-09	1.19e-07	11.7543	1.48616
A_22_P00011428	lnc-PAM16-1	lnc-PAM16-1:1	Homo sapiens, clone IMAGE:4215072, mRNA. [BC013195]	-1.68788	7.68797	-25.1981	3.43e-09	1.19e-07	11.7534	-1.7675
A_23_P212749	HTT	huntingtin	Homo sapiens huntingtin (HTT), mRNA [NM_002111]	-2.70828	9.59074	-25.1864	3.44e-09	1.19e-07	11.7492	-2.61487
A_23_P87545	IFITM3	interferon induced transmembrane protein 3	Homo sapiens interferon induced transmembrane protein 3 (IFITM3), transcript variant 1, mRNA [NM_021034]	-4.18404	14.1241	-25.185	3.45e-09	1.19e-07	11.7487	-4.20119
A_33_P3233273	LRRC61	leucine rich repeat containing 61	Homo sapiens leucine rich repeat containing 61 (LRRC61), transcript variant 3, mRNA [NM_001363433]	-1.80146	9.75046	-25.1769	3.46e-09	1.2e-07	11.7458	-1.83724
A_23_P144165	DZIP3	DAZ interacting zinc finger protein 3	Homo sapiens DAZ interacting zinc finger protein 3 (DZIP3), mRNA [NM_014648]	-1.56572	9.54985	-25.1667	3.47e-09	1.2e-07	11.7422	-1.66378
A_33_P3385266	ABCC6	ATP binding cassette subfamily C member 6	Homo sapiens ATP binding cassette subfamily C member 6 (ABCC6), transcript variant 2, mRNA [NM_001079528]	2.87239	9.79867	25.1649	3.47e-09	1.2e-07	11.7416	2.75321
A_23_P389919	NSD2	nuclear receptor binding SET domain protein 2	Homo sapiens nuclear receptor binding SET domain protein 2 (NSD2), transcript variant 1, mRNA [NM_133330]	-1.50666	10.5969	-25.1607	3.47e-09	1.2e-07	11.7401	-1.68582
A_24_P330303	FRMD6	FERM domain containing 6	Homo sapiens FERM domain containing 6 (FRMD6), transcript variant 1, mRNA [NM_001042481]	-2.02442	9.15044	-25.1544	3.48e-09	1.2e-07	11.7379	-1.93113
A_23_P201086	ARF1	ADP ribosylation factor 1	Homo sapiens ADP ribosylation factor 1 (ARF1), transcript variant 1, mRNA [NM_001024227]	1.75892	11.2248	25.1526	3.48e-09	1.2e-07	11.7373	1.71372
A_23_P72737	IFITM1	interferon induced transmembrane protein 1	Homo sapiens interferon induced transmembrane protein 1 (IFITM1), mRNA [NM_003641]	-7.09996	11.4893	-25.1526	3.48e-09	1.2e-07	11.7372	-6.8811
A_32_P124708	ONECUT2	one cut homeobox 2	Homo sapiens one cut homeobox 2 (ONECUT2), mRNA [NM_004852]	2.51664	8.59954	25.1513	3.48e-09	1.2e-07	11.7368	3.64906
A_22_P00006479	PTPRG-AS1	PTPRG antisense RNA 1	Homo sapiens PTPRG antisense RNA 1 (PTPRG-AS1), transcript variant 2, long non-coding RNA [NR_038282]	-1.80597	7.87737	-25.1459	3.49e-09	1.2e-07	11.7348	-1.59211
A_23_P128783	EAPP	E2F associated phosphoprotein	Homo sapiens E2F associated phosphoprotein (EAPP), transcript variant 1, mRNA [NM_018453]	-1.66153	12.7874	-25.1457	3.49e-09	1.2e-07	11.7348	-1.66889
A_24_P140827	PCMT1	protein-L-isoaspartate (D-aspartate) O-methyltransferase	Homo sapiens protein-L-isoaspartate (D-aspartate) O-methyltransferase (PCMT1), transcript variant 1, mRNA [NM_005389]	-1.69646	12.1197	-25.1362	3.5e-09	1.21e-07	11.7314	-1.68545
A_32_P169505	NEXMIF	neurite extension and migration factor	Homo sapiens neurite extension and migration factor (NEXMIF), mRNA [NM_001008537]	2.25174	7.47338	25.1294	3.51e-09	1.21e-07	11.729	2.48883
A_24_P290163	0	0	0	-1.66325	9.63	-25.1228	3.52e-09	1.21e-07	11.7267	-1.70022
A_33_P3333337	LRCH1	leucine rich repeats and calponin homology domain containing 1	Homo sapiens leucine rich repeats and calponin homology domain containing 1 (LRCH1), transcript variant 3, mRNA [NM_001164213]	-1.5147	8.22309	-25.1208	3.52e-09	1.21e-07	11.7259	-1.41456
A_22_P00006508	FGFR1	fibroblast growth factor receptor 1	fibroblast growth factor receptor 1 [Source:HGNC Symbol;Acc:HGNC:3688] [ENST00000533301]	1.75139	6.89159	25.1182	3.52e-09	1.21e-07	11.725	1.46086
A_23_P10025	NELL2	neural EGFL like 2	Homo sapiens neural EGFL like 2 (NELL2), transcript variant 2, mRNA [NM_006159]	-1.94198	7.20528	-25.1182	3.52e-09	1.21e-07	11.725	-1.88851
A_33_P3230137	ATAD3C	ATPase family, AAA domain containing 3C	Homo sapiens ATPase family, AAA domain containing 3C (ATAD3C), mRNA [NM_001039211]	1.72387	7.53142	25.1126	3.53e-09	1.21e-07	11.723	1.50537
A_23_P372874	S100A13	S100 calcium binding protein A13	Homo sapiens S100 calcium binding protein A13 (S100A13), transcript variant 1, mRNA [NM_001024210]	-2.2157	14.2876	-25.1002	3.54e-09	1.22e-07	11.7186	-2.30789
A_19_P00810806	SMIM2-AS1	SMIM2 antisense RNA 1	Homo sapiens SMIM2 antisense RNA 1 (SMIM2-AS1), transcript variant 1, long non-coding RNA [NR_104064]	1.8661	9.28884	25.0907	3.56e-09	1.22e-07	11.7152	1.90429
A_33_P3369939	DNAJC21	DnaJ heat shock protein family (Hsp40) member C21	Homo sapiens DnaJ heat shock protein family (Hsp40) member C21 (DNAJC21), transcript variant 2, mRNA [NM_001012339]	1.57931	9.68525	25.0866	3.56e-09	1.22e-07	11.7138	1.6919
A_23_P101392	TMEM38A	transmembrane protein 38A	Homo sapiens transmembrane protein 38A (TMEM38A), mRNA [NM_024074]	2.12436	9.11164	25.0821	3.57e-09	1.22e-07	11.7121	2.07221
A_33_P3220095	ZNF341	zinc finger protein 341	Homo sapiens zinc finger protein 341 (ZNF341), transcript variant 1, mRNA [NM_001282933]	2.26553	11.4829	25.0799	3.57e-09	1.22e-07	11.7114	2.20543
A_21_P0011813	TMEM128	transmembrane protein 128	Homo sapiens transmembrane protein 128 (TMEM128), transcript variant 3, mRNA [NM_032927]	-1.86737	10.6269	-25.079	3.57e-09	1.22e-07	11.711	-1.86811
A_33_P3296772	FRMD6-AS1	FRMD6 antisense RNA 1	Homo sapiens FRMD6 antisense RNA 1 (FRMD6-AS1), long non-coding RNA [NR_037676]	-2.04134	7.27251	-25.0665	3.58e-09	1.22e-07	11.7066	-2.19589
A_21_P0014716	LRCH3	leucine rich repeats and calponin homology domain containing 3	Homo sapiens leucine rich repeats and calponin homology domain containing 3 (LRCH3), transcript variant 1, mRNA [NM_001363887]	-1.75686	11.3106	-25.0582	3.59e-09	1.23e-07	11.7036	-1.61344
A_24_P103886	IDI1	isopentenyl-diphosphate delta isomerase 1	Homo sapiens isopentenyl-diphosphate delta isomerase 1 (IDI1), transcript variant 1, mRNA [NM_004508]	1.76123	12.8229	25.0409	3.61e-09	1.23e-07	11.6975	1.69295
A_33_P3269110	GUCY1A1	guanylate cyclase 1 soluble subunit alpha 1	Homo sapiens guanylate cyclase 1 soluble subunit alpha 1 (GUCY1A1), transcript variant 7, mRNA [NM_001130687]	2.78795	7.4737	25.0407	3.61e-09	1.23e-07	11.6974	2.77758
A_33_P3881262	CSF3R	colony stimulating factor 3 receptor	Homo sapiens colony stimulating factor 3 receptor (CSF3R), transcript variant 3, mRNA [NM_156039]	2.83914	8.75688	25.0308	3.63e-09	1.24e-07	11.6939	2.77841
A_33_P3217238	ATAD2	ATPase family, AAA domain containing 2	Homo sapiens ATPase family, AAA domain containing 2 (ATAD2), mRNA [NM_014109]	-1.613	13.0425	-25.0233	3.64e-09	1.24e-07	11.6912	-1.60253
A_19_P00320729	CDYL2	chromodomain Y like 2	Homo sapiens chromodomain Y like 2 (CDYL2), mRNA [NM_152342]	-2.42824	11.8987	-25.0174	3.64e-09	1.24e-07	11.6891	-2.31017
A_23_P333218	ERGIC1	endoplasmic reticulum-golgi intermediate compartment 1	Homo sapiens endoplasmic reticulum-golgi intermediate compartment 1 (ERGIC1), mRNA [NM_001031711]	1.82944	14.981	25.0158	3.64e-09	1.24e-07	11.6885	1.81645
A_21_P0000732	RAB11B-AS1	RAB11B antisense RNA 1	Homo sapiens RAB11B antisense RNA 1 (RAB11B-AS1), long non-coding RNA [NR_038237]	1.88746	11.8962	25.0098	3.65e-09	1.24e-07	11.6863	2.02317
A_23_P121499	WFS1	wolframin ER transmembrane glycoprotein	Homo sapiens wolframin ER transmembrane glycoprotein (WFS1), transcript variant 1, mRNA [NM_006005]	1.52283	11.0302	25.0023	3.66e-09	1.24e-07	11.6837	1.5684
A_23_P1014	LINC00467	long intergenic non-protein coding RNA 467	Homo sapiens long intergenic non-protein coding RNA 467 (LINC00467), long non-coding RNA [NR_026761]	-2.61937	10.5378	-25.0018	3.66e-09	1.24e-07	11.6835	-2.47578
A_33_P3392350	0	0	0	-1.97638	8.23591	-24.9906	3.67e-09	1.25e-07	11.6795	-1.85911
A_23_P94533	CTSL	cathepsin L	Homo sapiens cathepsin L (CTSL), transcript variant 1, mRNA [NM_001912]	-1.88169	11.1981	-24.9886	3.68e-09	1.25e-07	11.6788	-1.80392
A_23_P375165	TEX19	testis expressed 19	Homo sapiens testis expressed 19 (TEX19), mRNA [NM_207459]	-2.86294	8.66018	-24.9866	3.68e-09	1.25e-07	11.6781	-2.85795
A_33_P3389638	NOP14	NOP14 nucleolar protein	Homo sapiens NOP14 nucleolar protein (NOP14), transcript variant 1, mRNA [NM_001291978]	-1.52847	12.3871	-24.986	3.68e-09	1.25e-07	11.6779	-1.44089
A_22_P00008271	CRNDE	colorectal neoplasia differentially expressed	Homo sapiens colorectal neoplasia differentially expressed (CRNDE), transcript variant 5, mRNA [NM_001308963]	1.71848	12.4217	24.9851	3.68e-09	1.25e-07	11.6775	1.74509
A_24_P116871	TXNL4A	thioredoxin like 4A	Homo sapiens thioredoxin like 4A (TXNL4A), transcript variant 1, mRNA [NM_006701]	1.81365	12.8771	24.9727	3.7e-09	1.25e-07	11.6731	1.73269
A_23_P54079	OSGEP	O-sialoglycoprotein endopeptidase	Homo sapiens O-sialoglycoprotein endopeptidase (OSGEP), mRNA [NM_017807]	-2.00307	9.52043	-24.966	3.7e-09	1.25e-07	11.6707	-2.03883
A_23_P150379	MPZL2	myelin protein zero like 2	Homo sapiens myelin protein zero like 2 (MPZL2), transcript variant 2, mRNA [NM_144765]	1.66745	9.43701	24.9638	3.71e-09	1.25e-07	11.6699	1.64462
A_19_P00321361	LINC-PINT	long intergenic non-protein coding RNA, p53 induced transcript	Homo sapiens long intergenic non-protein coding RNA, p53 induced transcript (LINC-PINT), transcript variant 4, long non-coding RNA [NR_109851]	2.17862	9.01286	24.9546	3.72e-09	1.26e-07	11.6666	2.11475
A_22_P00004148	0	0	0	-1.77189	8.59586	-24.9511	3.72e-09	1.26e-07	11.6654	-1.89731
A_24_P229536	MIR99AHG	mir-99a-let-7c cluster host gene	Homo sapiens mir-99a-let-7c cluster host gene (MIR99AHG), transcript variant 8, long non-coding RNA [NR_136544]	2.02332	7.65973	24.9502	3.72e-09	1.26e-07	11.665	1.89469
A_33_P3247255	TMCO3	transmembrane and coiled-coil domains 3	Homo sapiens transmembrane and coiled-coil domains 3 (TMCO3), transcript variant 1, mRNA [NM_017905]	2.14032	9.66995	24.9495	3.73e-09	1.26e-07	11.6648	2.02476
A_21_P0014365	GACAT2	gastric cancer associated transcript 2	Homo sapiens gastric cancer associated transcript 2 (GACAT2), long non-coding RNA [NR_120598]	-1.75737	6.8941	-24.9216	3.76e-09	1.27e-07	11.6548	-1.68431
A_23_P130343	KCTD1	potassium channel tetramerization domain containing 1	Homo sapiens potassium channel tetramerization domain containing 1 (KCTD1), transcript variant 2, mRNA [NM_198991]	1.79363	12.3534	24.909	3.78e-09	1.27e-07	11.6503	1.77174
A_23_P143935	PIGZ	phosphatidylinositol glycan anchor biosynthesis class Z	Homo sapiens phosphatidylinositol glycan anchor biosynthesis class Z (PIGZ), mRNA [NM_025163]	-1.70166	10.3591	-24.9042	3.78e-09	1.27e-07	11.6485	-1.65974
A_23_P428260	STEAP2	STEAP2 metalloreductase	Homo sapiens STEAP2 metalloreductase (STEAP2), transcript variant 1, mRNA [NM_152999]	1.94842	6.99586	24.9013	3.79e-09	1.27e-07	11.6475	2.10674
A_33_P3382177	TIMP2	TIMP metallopeptidase inhibitor 2	Homo sapiens TIMP metallopeptidase inhibitor 2 (TIMP2), mRNA [NM_003255]	-1.69337	12.2392	-24.8886	3.8e-09	1.28e-07	11.6429	-1.74373
A_33_P3320079	NFIB	nuclear factor I B	Homo sapiens nuclear factor I B (NFIB), transcript variant 3, mRNA [NM_005596]	1.68714	9.93757	24.888	3.8e-09	1.28e-07	11.6428	1.61692
A_24_P370670	TMEM35B	transmembrane protein 35B	Homo sapiens transmembrane protein 35B (TMEM35B), mRNA [NM_001195156]	-2.1569	8.90458	-24.8847	3.81e-09	1.28e-07	11.6415	-2.09383
A_24_P64329	STK32C	serine/threonine kinase 32C	Homo sapiens serine/threonine kinase 32C (STK32C), transcript variant 2, mRNA [NM_173575]	1.96098	9.35221	24.8827	3.81e-09	1.28e-07	11.6408	1.89783
A_21_P0005825	SIRLNT	SIRT1 regulating lncRNA tumor promoter	Homo sapiens SIRT1 regulating lncRNA tumor promoter (SIRLNT), long non-coding RNA [NR_156738]	3.52603	7.78637	24.87	3.82e-09	1.28e-07	11.6363	3.52686
A_24_P340696	SERHL2	serine hydrolase like 2	Homo sapiens serine hydrolase like 2 (SERHL2), transcript variant 1, mRNA [NM_014509]	5.13676	9.05495	24.8443	3.86e-09	1.29e-07	11.627	5.00939
A_33_P3241937	TBC1D16	TBC1 domain family member 16	Homo sapiens TBC1 domain family member 16 (TBC1D16), transcript variant 1, mRNA [NM_019020]	1.60465	9.87233	24.8254	3.88e-09	1.3e-07	11.6202	1.52972
A_23_P139418	GALNT18	polypeptide N-acetylgalactosaminyltransferase 18	Homo sapiens polypeptide N-acetylgalactosaminyltransferase 18 (GALNT18), transcript variant 1, mRNA [NM_198516]	1.6998	9.95925	24.8243	3.88e-09	1.3e-07	11.6198	1.55629
A_23_P201551	VAV3	vav guanine nucleotide exchange factor 3	Homo sapiens vav guanine nucleotide exchange factor 3 (VAV3), transcript variant 1, mRNA [NM_006113]	4.82629	12.1235	24.8214	3.89e-09	1.3e-07	11.6188	5.1623
A_23_P52647	EHD1	EH domain containing 1	Homo sapiens EH domain containing 1 (EHD1), transcript variant 2, mRNA [NM_006795]	1.63275	12.8166	24.8089	3.9e-09	1.31e-07	11.6143	1.61993
A_23_P256735	CPQ	carboxypeptidase Q	Homo sapiens carboxypeptidase Q (CPQ), mRNA [NM_016134]	-2.38339	7.55513	-24.8038	3.91e-09	1.31e-07	11.6125	-2.64622
A_23_P124044	DEAF1	DEAF1 transcription factor	Homo sapiens DEAF1 transcription factor (DEAF1), transcript variant 1, mRNA [NM_021008]	-2.22093	9.96258	-24.7875	3.93e-09	1.31e-07	11.6066	-2.33476
A_33_P3252196	EZH2	enhancer of zeste 2 polycomb repressive complex 2 subunit	Homo sapiens enhancer of zeste 2 polycomb repressive complex 2 subunit (EZH2), transcript variant 1, mRNA [NM_004456]	-2.08184	12.0716	-24.785	3.93e-09	1.31e-07	11.6057	-1.93158
A_23_P90601	STEAP3	STEAP3 metalloreductase	Homo sapiens STEAP3 metalloreductase (STEAP3), transcript variant 1, mRNA [NM_182915]	2.1603	10.7193	24.781	3.94e-09	1.32e-07	11.6042	2.15118
A_23_P6099	PLCB1	phospholipase C beta 1	Homo sapiens phospholipase C beta 1 (PLCB1), transcript variant 1, mRNA [NM_015192]	-1.83409	8.66858	-24.7753	3.95e-09	1.32e-07	11.6022	-1.97869
A_22_P00004825	0	0	novel transcript [ENST00000455931]	2.19247	7.74995	24.7743	3.95e-09	1.32e-07	11.6018	2.40026
A_23_P48358	PCCA	propionyl-CoA carboxylase subunit alpha	Homo sapiens propionyl-CoA carboxylase subunit alpha (PCCA), transcript variant 1, mRNA [NM_000282]	2.13863	11.4657	24.7707	3.95e-09	1.32e-07	11.6005	2.18495
A_33_P3309075	TBC1D8	TBC1 domain family member 8	Homo sapiens TBC1 domain family member 8 (TBC1D8), transcript variant 1, mRNA [NM_001330348]	1.82911	8.87993	24.7689	3.96e-09	1.32e-07	11.5999	1.51297
A_22_P00000846	ZBED3-AS1	ZBED3 antisense RNA 1	Homo sapiens ZBED3 antisense RNA 1 (ZBED3-AS1), long non-coding RNA [NR_024398]	-1.5238	7.3616	-24.7579	3.97e-09	1.32e-07	11.5959	-1.63859
A_23_P328600	SLC8B1	solute carrier family 8 member B1	Homo sapiens solute carrier family 8 member B1 (SLC8B1), transcript variant 1, mRNA [NM_024959]	1.90992	9.80764	24.7508	3.98e-09	1.32e-07	11.5933	1.76461
A_22_P00007574	LINC02518	long intergenic non-protein coding RNA 2518	Homo sapiens long intergenic non-protein coding RNA 2518 (LINC02518), long non-coding RNA [NR_149098]	2.00038	8.21761	24.7499	3.98e-09	1.32e-07	11.593	2.00695
A_24_P38347	DPYSL2	dihydropyrimidinase like 2	Homo sapiens dihydropyrimidinase like 2 (DPYSL2), transcript variant 2, mRNA [NM_001386]	-2.30244	8.62037	-24.7417	3.99e-09	1.33e-07	11.59	-2.52563
A_24_P406986	SLC43A3	solute carrier family 43 member 3	Homo sapiens solute carrier family 43 member 3 (SLC43A3), transcript variant 3, mRNA [NM_199329]	2.31312	7.6197	24.7278	4.01e-09	1.33e-07	11.585	2.43356
A_23_P78563	UBL5	ubiquitin like 5	Homo sapiens ubiquitin like 5 (UBL5), transcript variant 1, mRNA [NM_024292]	1.78077	15.9957	24.7239	4.02e-09	1.33e-07	11.5836	1.84738
A_33_P3404411	MIPEP	mitochondrial intermediate peptidase	Homo sapiens mitochondrial intermediate peptidase (MIPEP), mRNA [NM_005932]	1.50492	11.2639	24.7169	4.03e-09	1.34e-07	11.5811	1.36812
A_23_P502312	ADGRE5	adhesion G protein-coupled receptor E5	Homo sapiens adhesion G protein-coupled receptor E5 (ADGRE5), transcript variant 1, mRNA [NM_078481]	1.61967	10.8591	24.7055	4.04e-09	1.34e-07	11.5769	1.46419
A_23_P124642	RASGRP1	RAS guanyl releasing protein 1	Homo sapiens RAS guanyl releasing protein 1 (RASGRP1), transcript variant 1, mRNA [NM_005739]	-2.20866	7.23764	-24.6925	4.06e-09	1.34e-07	11.5722	-2.27565
A_33_P3287760	RASGEF1A	RasGEF domain family member 1A	Homo sapiens RasGEF domain family member 1A (RASGEF1A), transcript variant 1, mRNA [NM_001282862]	2.30709	7.56391	24.6918	4.06e-09	1.34e-07	11.572	2.08472
A_23_P26325	CCL17	C-C motif chemokine ligand 17	Homo sapiens C-C motif chemokine ligand 17 (CCL17), mRNA [NM_002987]	2.45427	7.9773	24.6784	4.08e-09	1.35e-07	11.5671	2.63032
A_23_P112412	TEX10	testis expressed 10	Homo sapiens testis expressed 10 (TEX10), transcript variant 1, mRNA [NM_017746]	-1.7051	11.8045	-24.6719	4.09e-09	1.35e-07	11.5648	-1.75617
A_24_P7584	LY6G5C	lymphocyte antigen 6 family member G5C	Homo sapiens lymphocyte antigen 6 family member G5C (LY6G5C), mRNA [NM_025262]	-1.71886	7.89839	-24.6533	4.11e-09	1.36e-07	11.5581	-1.75822
A_23_P14734	RPS27L	ribosomal protein S27 like	Homo sapiens ribosomal protein S27 like (RPS27L), mRNA [NM_015920]	-1.83224	14.164	-24.6433	4.13e-09	1.36e-07	11.5544	-1.90881
A_23_P315589	KIAA0930	KIAA0930	Homo sapiens KIAA0930 (KIAA0930), transcript variant 1, mRNA [NM_015264]	1.76204	10.4078	24.639	4.13e-09	1.36e-07	11.5528	1.53536
A_33_P3389376	MDM4	MDM4, p53 regulator	Homo sapiens MDM4, p53 regulator (MDM4), transcript variant 6, mRNA [NM_001278518]	-1.53786	8.44238	-24.6332	4.14e-09	1.37e-07	11.5507	-1.60108
A_23_P141100	ADAT1	adenosine deaminase, tRNA specific 1	Homo sapiens adenosine deaminase, tRNA specific 1 (ADAT1), transcript variant 1, mRNA [NM_012091]	-1.6813	10.346	-24.6304	4.14e-09	1.37e-07	11.5497	-1.61611
A_24_P89457	CDKN1A	cyclin dependent kinase inhibitor 1A	Homo sapiens cyclin dependent kinase inhibitor 1A (CDKN1A), transcript variant 2, mRNA [NM_078467]	-1.8256	7.46277	-24.6149	4.17e-09	1.37e-07	11.5441	-1.6762
A_32_P497434	lnc-ADD1-1	lnc-ADD1-1:3	Homo sapiens mRNA, exon 1, 2, 3, clone:RES4-24C. [AB000466]	-1.83063	7.77644	-24.6119	4.17e-09	1.37e-07	11.543	-1.92306
A_24_P163537	TMED4	transmembrane p24 trafficking protein 4	Homo sapiens transmembrane p24 trafficking protein 4 (TMED4), transcript variant 1, mRNA [NM_182547]	1.79686	11.7206	24.6096	4.17e-09	1.37e-07	11.5422	1.68532
A_33_P3395396	ZNF420	zinc finger protein 420	Homo sapiens zinc finger protein 420 (ZNF420), transcript variant 4, mRNA [NM_001329517]	2.0146	10.8879	24.6044	4.18e-09	1.38e-07	11.5403	1.9965
A_21_P0010648	LOC112268318	uncharacterized LOC112268318	PREDICTED: Homo sapiens uncharacterized LOC112268318 (LOC112268318), transcript variant X1, ncRNA [XR_002958862]	-1.54544	7.48759	-24.6031	4.18e-09	1.38e-07	11.5398	-1.58991
A_24_P105933	VIPR1	vasoactive intestinal peptide receptor 1	Homo sapiens vasoactive intestinal peptide receptor 1 (VIPR1), transcript variant 1, mRNA [NM_004624]	2.44414	8.14783	24.5825	4.21e-09	1.38e-07	11.5323	2.27295
A_23_P421032	SEC14L4	SEC14 like lipid binding 4	Homo sapiens SEC14 like lipid binding 4 (SEC14L4), transcript variant 1, mRNA [NM_174977]	1.99756	7.06164	24.5787	4.22e-09	1.38e-07	11.531	2.11258
A_23_P205529	METTL17	methyltransferase like 17	Homo sapiens methyltransferase like 17 (METTL17), transcript variant 2, mRNA [NM_022734]	-1.6604	10.4812	-24.5772	4.22e-09	1.38e-07	11.5304	-1.5719
A_33_P3265739	PTGER3	prostaglandin E receptor 3	Homo sapiens prostaglandin E receptor 3 (PTGER3), transcript variant 9, mRNA [NM_198719]	-1.91237	7.50702	-24.577	4.22e-09	1.38e-07	11.5303	-1.84468
A_23_P317324	MECOM	MDS1 and EVI1 complex locus	Homo sapiens MDS1 and EVI1 complex locus (MECOM), transcript variant 2, mRNA [NM_005241]	2.39595	7.94582	24.5691	4.23e-09	1.39e-07	11.5275	2.29815
A_22_P00009941	IKZF3	IKAROS family zinc finger 3	Homo sapiens IKAROS family zinc finger 3 (IKZF3), transcript variant 14, mRNA [NM_001284514]	2.73916	7.97871	24.5546	4.25e-09	1.39e-07	11.5222	2.85652
A_23_P138125	FCMR	Fc fragment of IgM receptor	Homo sapiens Fc fragment of IgM receptor (FCMR), transcript variant 1, mRNA [NM_005449]	-1.92815	7.6254	-24.5501	4.26e-09	1.4e-07	11.5205	-1.76117
A_32_P104063	CRNDE	colorectal neoplasia differentially expressed	Homo sapiens colorectal neoplasia differentially expressed (CRNDE), transcript variant 5, mRNA [NM_001308963]	1.56066	13.9275	24.5376	4.28e-09	1.4e-07	11.516	1.65239
A_32_P95067	AK4	adenylate kinase 4	Homo sapiens adenylate kinase 4 (AK4), transcript variant 1, mRNA [NM_001005353]	1.62194	9.79713	24.5334	4.28e-09	1.4e-07	11.5144	1.51428
A_32_P82111	LRFN2	leucine rich repeat and fibronectin type III domain containing 2	Homo sapiens leucine rich repeat and fibronectin type III domain containing 2 (LRFN2), mRNA [NM_020737]	2.55932	8.35248	24.5303	4.29e-09	1.4e-07	11.5133	2.70601
A_33_P3265104	PITRM1	pitrilysin metallopeptidase 1	Homo sapiens pitrilysin metallopeptidase 1 (PITRM1), transcript variant 8, mRNA [NM_001347729]	1.71415	8.80019	24.5158	4.31e-09	1.41e-07	11.508	1.65658
A_21_P0000507	SNAR-B2	small NF90 (ILF3) associated RNA B2	Homo sapiens small NF90 (ILF3) associated RNA B2 (SNAR-B2), small nuclear RNA [NR_024230]	-2.71313	16.881	-24.5152	4.31e-09	1.41e-07	11.5078	-2.84611
A_23_P160881	SMPDL3B	sphingomyelin phosphodiesterase acid like 3B	Homo sapiens sphingomyelin phosphodiesterase acid like 3B (SMPDL3B), transcript variant 2, mRNA [NM_001009568]	1.65923	9.99082	24.5144	4.31e-09	1.41e-07	11.5075	1.72982
A_22_P00015955	LOC101928295	uncharacterized LOC101928295	Homo sapiens uncharacterized LOC101928295 (LOC101928295), long non-coding RNA [NR_110729]	1.76237	7.1347	24.5118	4.31e-09	1.41e-07	11.5066	2.01108
A_23_P4798	ZNF581	zinc finger protein 581	Homo sapiens zinc finger protein 581 (ZNF581), mRNA [NM_016535]	-1.53918	9.5109	-24.5116	4.31e-09	1.41e-07	11.5065	-1.63049
A_23_P79043	TMEM147	transmembrane protein 147	Homo sapiens transmembrane protein 147 (TMEM147), transcript variant 1, mRNA [NM_032635]	1.48445	14.6626	24.5102	4.31e-09	1.41e-07	11.506	1.44123
A_24_P75230	MYL12B	myosin light chain 12B	Homo sapiens myosin light chain 12B (MYL12B), transcript variant 2, mRNA [NM_033546]	-1.74701	15.1302	-24.5099	4.32e-09	1.41e-07	11.5059	-1.78597
A_23_P102950	RSPH1	radial spoke head component 1	Homo sapiens radial spoke head component 1 (RSPH1), transcript variant 1, mRNA [NM_080860]	2.02847	9.55734	24.5098	4.32e-09	1.41e-07	11.5058	2.13701
A_23_P6708	NCBP2-AS2	NCBP2 antisense RNA 2 (head to head)	Homo sapiens NCBP2 antisense RNA 2 (head to head) (NCBP2-AS2), mRNA [NM_001355243]	-1.52493	14.3634	-24.4983	4.33e-09	1.41e-07	11.5017	-1.49011
A_23_P375549	FUNDC1	FUN14 domain containing 1	Homo sapiens FUN14 domain containing 1 (FUNDC1), mRNA [NM_173794]	1.90678	10.8458	24.4971	4.33e-09	1.41e-07	11.5012	1.68601
A_21_P0013269	TLK2	tousled like kinase 2	Homo sapiens tousled like kinase 2 (TLK2), transcript variant D, mRNA [NM_001330418]	-1.87788	9.4983	-24.4889	4.35e-09	1.41e-07	11.4982	-1.65473
A_23_P204395	AACS	acetoacetyl-CoA synthetase	Homo sapiens acetoacetyl-CoA synthetase (AACS), transcript variant 1, mRNA [NM_023928]	1.67731	11.6206	24.4624	4.38e-09	1.42e-07	11.4885	1.63946
A_23_P55990	NAPA	NSF attachment protein alpha	Homo sapiens NSF attachment protein alpha (NAPA), transcript variant 1, mRNA [NM_003827]	1.61816	10.9101	24.4567	4.39e-09	1.43e-07	11.4864	1.61698
A_23_P48099	NUP37	nucleoporin 37	Homo sapiens nucleoporin 37 (NUP37), mRNA [NM_024057]	-1.59835	11.8078	-24.4309	4.43e-09	1.44e-07	11.477	-1.57737
A_24_P102821	PTAFR	platelet activating factor receptor	Homo sapiens platelet activating factor receptor (PTAFR), transcript variant 3, mRNA [NM_000952]	1.79928	7.68448	24.4302	4.43e-09	1.44e-07	11.4767	1.75596
A_23_P121265	TWF2	twinfilin actin binding protein 2	Homo sapiens twinfilin actin binding protein 2 (TWF2), mRNA [NM_007284]	1.70078	10.9365	24.4171	4.45e-09	1.44e-07	11.4719	1.67293
A_33_P3253214	HIST2H2AA4	histone cluster 2 H2A family member a4	histone cluster 2 H2A family member a4 [Source:HGNC Symbol;Acc:HGNC:29668] [ENST00000607355]	-1.87935	13.3017	-24.4106	4.46e-09	1.45e-07	11.4696	-1.79693
A_23_P36928	POLR1D	RNA polymerase I and III subunit D	Homo sapiens RNA polymerase I and III subunit D (POLR1D), transcript variant 1, mRNA [NM_015972]	-1.73018	11.6916	-24.4092	4.46e-09	1.45e-07	11.469	-1.64363
A_22_P00008407	CASC9	cancer susceptibility 9	Homo sapiens cancer susceptibility 9 (CASC9), transcript variant 1, long non-coding RNA [NR_103848]	-1.67995	6.97129	-24.3664	4.53e-09	1.47e-07	11.4534	-1.60785
A_23_P120710	TTC3	tetratricopeptide repeat domain 3	Homo sapiens tetratricopeptide repeat domain 3 (TTC3), transcript variant 1, mRNA [NM_003316]	1.50472	11.5743	24.3538	4.55e-09	1.47e-07	11.4487	1.46527
A_21_P0006086	LINC01508	long intergenic non-protein coding RNA 1508	Homo sapiens long intergenic non-protein coding RNA 1508 (LINC01508), long non-coding RNA [NR_109795]	-2.56283	8.54704	-24.3416	4.57e-09	1.48e-07	11.4443	-2.46141
A_23_P111981	LYNX1	Ly6/neurotoxin 1	Homo sapiens Ly6/neurotoxin 1 (LYNX1), transcript variant 3, mRNA [NM_177457]	2.17475	8.4695	24.3376	4.57e-09	1.48e-07	11.4428	2.21844
A_23_P106433	RCCD1	RCC1 domain containing 1	Homo sapiens RCC1 domain containing 1 (RCCD1), transcript variant 1, mRNA [NM_033544]	-1.92069	11.6911	-24.3309	4.58e-09	1.48e-07	11.4403	-1.89566
A_21_P0011939	0	0	novel transcript [ENST00000431244]	-1.93316	9.53945	-24.3289	4.59e-09	1.48e-07	11.4396	-1.89208
A_23_P131935	FERMT1	fermitin family member 1	Homo sapiens fermitin family member 1 (FERMT1), mRNA [NM_017671]	-2.32299	8.37485	-24.326	4.59e-09	1.48e-07	11.4385	-2.35497
A_23_P330070	TFPI	tissue factor pathway inhibitor	Homo sapiens tissue factor pathway inhibitor (TFPI), transcript variant 2, mRNA [NM_001032281]	-1.67466	9.30987	-24.314	4.61e-09	1.49e-07	11.4341	-1.80548
A_23_P131020	GATAD2A	GATA zinc finger domain containing 2A	Homo sapiens GATA zinc finger domain containing 2A (GATAD2A), transcript variant 2, mRNA [NM_017660]	-1.56488	10.6837	-24.3136	4.61e-09	1.49e-07	11.434	-1.58959
A_33_P3399870	CERS6	ceramide synthase 6	Homo sapiens ceramide synthase 6 (CERS6), transcript variant 1, mRNA [NM_001256126]	1.7799	11.8672	24.3058	4.62e-09	1.49e-07	11.4311	1.91063
A_32_P14610	PDLIM5	PDZ and LIM domain 5	Homo sapiens PDZ and LIM domain 5 (PDLIM5), transcript variant 1, mRNA [NM_006457]	2.16656	11.0051	24.2996	4.63e-09	1.49e-07	11.4288	2.15096
A_21_P0010545	LAMTOR5-AS1	LAMTOR5 antisense RNA 1	Homo sapiens LAMTOR5 antisense RNA 1 (LAMTOR5-AS1), long non-coding RNA [NR_102697]	-1.78144	9.28335	-24.2933	4.64e-09	1.49e-07	11.4265	-1.81583
A_23_P16354	ZNF382	zinc finger protein 382	Homo sapiens zinc finger protein 382 (ZNF382), transcript variant 1, mRNA [NM_032825]	2.06366	7.19114	24.2917	4.65e-09	1.49e-07	11.4259	2.06589
A_23_P149476	EFCAB2	EF-hand calcium binding domain 2	Homo sapiens EF-hand calcium binding domain 2 (EFCAB2), transcript variant 1, mRNA [NM_032328]	-1.99144	7.72553	-24.2914	4.65e-09	1.49e-07	11.4258	-1.85681
A_23_P69908	GLRX	glutaredoxin	Homo sapiens glutaredoxin (GLRX), transcript variant 1, mRNA [NM_002064]	2.0654	9.4271	24.2718	4.68e-09	1.5e-07	11.4186	2.17246
A_23_P406448	RAB9B	RAB9B, member RAS oncogene family	Homo sapiens RAB9B, member RAS oncogene family (RAB9B), transcript variant 1, mRNA [NM_016370]	-1.98037	7.95733	-24.27	4.68e-09	1.5e-07	11.4179	-1.88321
A_23_P215198	TYW1	tRNA-yW synthesizing protein 1 homolog	Homo sapiens tRNA-yW synthesizing protein 1 homolog (TYW1), transcript variant 1, mRNA [NM_018264]	1.69054	11.9405	24.2626	4.69e-09	1.5e-07	11.4152	1.65858
A_22_P00013778	0	0	novel transcript [ENST00000540171]	1.84366	7.01238	24.2617	4.69e-09	1.5e-07	11.4148	1.91762
A_22_P00009361	LOC105379194	uncharacterized LOC105379194	Homo sapiens uncharacterized LOC105379194 (LOC105379194), transcript variant 2, long non-coding RNA [NR_134245]	-1.85922	7.54734	-24.2616	4.69e-09	1.5e-07	11.4148	-1.93846
A_21_P0011559	LINC01977	long intergenic non-protein coding RNA 1977	Homo sapiens long intergenic non-protein coding RNA 1977 (LINC01977), long non-coding RNA [NR_146504]	-1.68034	7.59974	-24.2448	4.72e-09	1.51e-07	11.4086	-1.53517
A_23_P169409	RPP25L	ribonuclease P/MRP subunit p25 like	Homo sapiens ribonuclease P/MRP subunit p25 like (RPP25L), transcript variant 2, mRNA [NM_148179]	-1.76359	13.6313	-24.2418	4.73e-09	1.51e-07	11.4075	-1.74648
A_33_P3272231	MFSD2A	major facilitator superfamily domain containing 2A	Homo sapiens major facilitator superfamily domain containing 2A (MFSD2A), transcript variant 8, mRNA [NM_001349823]	3.17932	9.84664	24.2338	4.74e-09	1.52e-07	11.4045	3.4261
A_22_P00016415	ADAT1	adenosine deaminase, tRNA specific 1	Homo sapiens adenosine deaminase, tRNA specific 1 (ADAT1), transcript variant 4, mRNA [NM_001324446]	-1.45807	8.87732	-24.2337	4.74e-09	1.52e-07	11.4045	-1.53202
A_23_P96853	FAF1	Fas associated factor 1	Homo sapiens Fas associated factor 1 (FAF1), mRNA [NM_007051]	1.69085	11.5433	24.2302	4.74e-09	1.52e-07	11.4032	1.68541
A_22_P00022185	TMEM184A	transmembrane protein 184A	Homo sapiens transmembrane protein 184A (TMEM184A), mRNA [NM_001097620]	1.91837	10.1695	24.2263	4.75e-09	1.52e-07	11.4018	1.8103
A_22_P00005978	0	0	novel transcript [ENST00000563225]	-1.65421	7.93847	-24.2263	4.75e-09	1.52e-07	11.4018	-1.70033
A_23_P845	TOMM40L	translocase of outer mitochondrial membrane 40 like	Homo sapiens translocase of outer mitochondrial membrane 40 like (TOMM40L), transcript variant 1, mRNA [NM_032174]	1.68446	11.5827	24.2038	4.79e-09	1.53e-07	11.3935	1.77457
A_21_P0010778	XLOC_l2_001134	0	BROAD Institute lincRNA (XLOC_l2_001134), lincRNA [TCONS_l2_00001553]	2.40932	7.42043	24.2031	4.79e-09	1.53e-07	11.3932	2.17203
A_21_P0000101	MTRNR2L2	MT-RNR2 like 2	Homo sapiens MT-RNR2 like 2 (MTRNR2L2), mRNA [NM_001190470]	2.17584	17.4764	24.1962	4.8e-09	1.53e-07	11.3907	2.09848
A_33_P3316928	PELI1	pellino E3 ubiquitin protein ligase 1	Homo sapiens pellino E3 ubiquitin protein ligase 1 (PELI1), mRNA [NM_020651]	1.96448	10.5495	24.1921	4.81e-09	1.53e-07	11.3892	1.78688
A_21_P0010328	LINC01637	long intergenic non-protein coding RNA 1637	Homo sapiens long intergenic non-protein coding RNA 1637 (LINC01637), long non-coding RNA [NR_110537]	1.66436	8.79692	24.1919	4.81e-09	1.53e-07	11.389	1.51359
A_24_P260134	NMNAT3	nicotinamide nucleotide adenylyltransferase 3	Homo sapiens nicotinamide nucleotide adenylyltransferase 3 (NMNAT3), transcript variant 1, mRNA [NM_178177]	2.33626	7.26262	24.1822	4.82e-09	1.53e-07	11.3855	2.37757
A_33_P3332521	PCDHA3	protocadherin alpha 3	Homo sapiens protocadherin alpha 3 (PCDHA3), transcript variant 2, mRNA [NM_031497]	-1.85032	7.17128	-24.1746	4.84e-09	1.54e-07	11.3827	-1.78018
A_23_P148273	MAGT1	magnesium transporter 1	Homo sapiens magnesium transporter 1 (MAGT1), mRNA [NM_032121]	1.89978	10.6188	24.1646	4.85e-09	1.54e-07	11.379	1.9129
A_22_P00016876	TUSC8	tumor suppressor candidate 8	Homo sapiens tumor suppressor candidate 8 (TUSC8), long non-coding RNA [NR_104174]	1.6161	7.96677	24.1646	4.85e-09	1.54e-07	11.3789	1.29961
A_22_P00009074	LINC02099	long intergenic non-protein coding RNA 2099	Homo sapiens long intergenic non-protein coding RNA 2099 (LINC02099), transcript variant 3, long non-coding RNA [NR_125816]	1.70391	6.9037	24.1515	4.87e-09	1.55e-07	11.3741	1.74308
A_24_P481824	DPY19L4	dpy-19 like 4	Homo sapiens dpy-19 like 4 (DPY19L4), mRNA [NM_181787]	-1.73437	8.06441	-24.1493	4.88e-09	1.55e-07	11.3733	-1.74861
A_23_P309967	DCTN5	dynactin subunit 5	Homo sapiens dynactin subunit 5 (DCTN5), transcript variant 1, mRNA [NM_032486]	-1.64917	9.4875	-24.1487	4.88e-09	1.55e-07	11.3731	-1.64175
A_23_P416581	GNAZ	G protein subunit alpha z	Homo sapiens G protein subunit alpha z (GNAZ), mRNA [NM_002073]	-2.92381	10.2168	-24.1455	4.88e-09	1.55e-07	11.3719	-3.02666
A_33_P3385371	NAP1L6	nucleosome assembly protein 1 like 6	Homo sapiens nucleosome assembly protein 1 like 6 (NAP1L6), non-coding RNA [NR_027291]	-2.33675	7.12528	-24.1407	4.89e-09	1.55e-07	11.3701	-2.48235
A_33_P3382634	0	0	0	2.95924	8.04327	24.1358	4.9e-09	1.55e-07	11.3683	2.97029
A_33_P3318449	RNF222	ring finger protein 222	Homo sapiens ring finger protein 222 (RNF222), mRNA [NM_001146684]	1.64822	7.20787	24.1286	4.91e-09	1.55e-07	11.3656	1.88971
A_23_P431569	LOC100049716	uncharacterized LOC100049716	Homo sapiens uncharacterized LOC100049716 (LOC100049716), long non-coding RNA [NR_122124]	-1.66702	8.26908	-24.1188	4.93e-09	1.56e-07	11.362	-1.74074
A_23_P435407	GPC4	glypican 4	Homo sapiens glypican 4 (GPC4), mRNA [NM_001448]	-2.11423	8.81856	-24.1058	4.95e-09	1.57e-07	11.3572	-2.17174
A_22_P00019662	0	0	novel transcript [ENST00000645449]	-2.33137	9.07202	-24.1016	4.96e-09	1.57e-07	11.3556	-2.02647
A_33_P3665553	LOC100233156	tektin 4 pseudogene	Homo sapiens cDNA FLJ44253 fis, clone TKIDN2009092. [AK126241]	-1.6209	7.66431	-24.0866	4.98e-09	1.57e-07	11.35	-1.53955
A_23_P168951	ZHX2	zinc fingers and homeoboxes 2	Homo sapiens zinc fingers and homeoboxes 2 (ZHX2), transcript variant 2, mRNA [NM_014943]	-1.82358	9.76889	-24.0718	5.01e-09	1.58e-07	11.3445	-1.73157
A_33_P3287567	BCAP29	B cell receptor associated protein 29	Homo sapiens B cell receptor associated protein 29 (BCAP29), transcript variant 5, mRNA [NM_001363483]	-1.86896	8.11368	-24.0701	5.01e-09	1.58e-07	11.3439	-1.47514
A_23_P305759	ABHD3	abhydrolase domain containing 3	Homo sapiens abhydrolase domain containing 3 (ABHD3), transcript variant 1, mRNA [NM_138340]	1.68877	8.90884	24.0599	5.03e-09	1.59e-07	11.3401	1.73173
A_23_P163027	PARP2	poly(ADP-ribose) polymerase 2	Homo sapiens poly(ADP-ribose) polymerase 2 (PARP2), transcript variant 1, mRNA [NM_005484]	-1.84095	11.2993	-24.0311	5.08e-09	1.6e-07	11.3294	-1.91264
A_32_P206401	QSOX2	quiescin sulfhydryl oxidase 2	Homo sapiens quiescin sulfhydryl oxidase 2 (QSOX2), mRNA [NM_181701]	-1.63617	8.68025	-24.0234	5.09e-09	1.6e-07	11.3265	-1.71675
A_22_P00010335	lnc-MYBBP1A-2	lnc-MYBBP1A-2:4	ALU5_HUMAN (P39192) Alu subfamily SC sequence contamination warning entry, partial (8%) [THC2542205]	3.38763	7.87894	24.0226	5.09e-09	1.6e-07	11.3262	3.15488
A_22_P00013300	0	0	novel transcript [ENST00000526453]	-1.59839	7.72245	-24.0188	5.1e-09	1.6e-07	11.3248	-1.672
A_32_P93996	LOC100128361	uncharacterized LOC100128361	Homo sapiens uncharacterized LOC100128361 (LOC100128361), long non-coding RNA [NR_036505]	-1.60006	7.56999	-24.0169	5.1e-09	1.6e-07	11.3241	-1.93255
A_21_P0014120	LOC100507291	uncharacterized LOC100507291	Homo sapiens uncharacterized LOC100507291 (LOC100507291), transcript variant 1, long non-coding RNA [NR_121608]	-1.82946	9.79114	-24.0161	5.11e-09	1.6e-07	11.3238	-1.64298
A_23_P218111	SERPINA1	serpin family A member 1	Homo sapiens serpin family A member 1 (SERPINA1), transcript variant 2, mRNA [NM_001002236]	2.27861	8.68499	24.0153	5.11e-09	1.6e-07	11.3235	2.11176
A_23_P357351	MPV17L	MPV17 mitochondrial inner membrane protein like	Homo sapiens MPV17 mitochondrial inner membrane protein like (MPV17L), transcript variant 2, mRNA [NM_173803]	1.89918	7.07152	24.0143	5.11e-09	1.6e-07	11.3231	1.75143
A_23_P429449	NKD1	naked cuticle homolog 1	Homo sapiens naked cuticle homolog 1 (NKD1), mRNA [NM_033119]	1.75106	7.45902	24.0121	5.11e-09	1.6e-07	11.3223	1.7309
A_33_P3337540	IFNAR2	interferon alpha and beta receptor subunit 2	Homo sapiens interferon alpha and beta receptor subunit 2 (IFNAR2), transcript variant 2, mRNA [NM_000874]	1.62372	11.2499	23.9869	5.16e-09	1.62e-07	11.3129	1.66902
A_23_P117852	PCLAF	PCNA clamp associated factor	Homo sapiens PCNA clamp associated factor (PCLAF), transcript variant 1, mRNA [NM_014736]	-3.03261	14.0014	-23.951	5.22e-09	1.64e-07	11.2995	-2.9714
A_24_P57730	MRPL52	mitochondrial ribosomal protein L52	Homo sapiens mitochondrial ribosomal protein L52 (MRPL52), transcript variant 4, mRNA [NM_181304]	-1.76087	9.53907	-23.9456	5.23e-09	1.64e-07	11.2975	-1.8862
A_24_P101304	ZNF568	zinc finger protein 568	Homo sapiens zinc finger protein 568 (ZNF568), transcript variant 1, mRNA [NM_198539]	1.90334	7.57526	23.9323	5.26e-09	1.65e-07	11.2925	1.81947
A_23_P215505	RAPGEF5	Rap guanine nucleotide exchange factor 5	Homo sapiens Rap guanine nucleotide exchange factor 5 (RAPGEF5), mRNA [NM_012294]	2.1807	7.4872	23.9278	5.26e-09	1.65e-07	11.2908	2.24839
A_23_P19510	HLA-DQB2	major histocompatibility complex, class II, DQ beta 2	Homo sapiens major histocompatibility complex, class II, DQ beta 2 (HLA-DQB2), transcript variant 2, mRNA [NM_001198858]	-1.88611	7.66168	-23.9232	5.27e-09	1.65e-07	11.2891	-1.9639
A_23_P48610	PIP4P1	phosphatidylinositol-4,5-bisphosphate 4-phosphatase 1	Homo sapiens phosphatidylinositol-4,5-bisphosphate 4-phosphatase 1 (PIP4P1), transcript variant 2, mRNA [NM_144568]	-1.55096	10.9572	-23.912	5.29e-09	1.65e-07	11.2849	-1.52026
A_33_P3234521	DIS3L	DIS3 like exosome 3'-5' exoribonuclease	DIS3 like exosome 3'-5' exoribonuclease [Source:HGNC Symbol;Acc:HGNC:28698] [ENST00000564909]	-1.50238	7.56943	-23.9111	5.29e-09	1.65e-07	11.2846	-1.81421
A_33_P3234697	LXN	latexin	Homo sapiens latexin (LXN), mRNA [NM_020169]	-3.65074	11.6356	-23.9024	5.31e-09	1.66e-07	11.2813	-3.43778
A_23_P154986	GGT1	gamma-glutamyltransferase 1	Homo sapiens gamma-glutamyltransferase 1 (GGT1), transcript variant 6, mRNA [NM_001288833]	3.31786	9.76649	23.8973	5.32e-09	1.66e-07	11.2794	3.39831
A_33_P6817068	NDUFA6-DT	NDUFA6 divergent transcript	Homo sapiens NDUFA6 divergent transcript (NDUFA6-DT), long non-coding RNA [NR_034118]	1.67897	7.84828	23.897	5.32e-09	1.66e-07	11.2793	1.61488
A_23_P415021	METTL7A	methyltransferase like 7A	Homo sapiens methyltransferase like 7A (METTL7A), mRNA [NM_014033]	2.09615	13.6161	23.8956	5.32e-09	1.66e-07	11.2788	2.06557
A_33_P3216955	ANAPC16	anaphase promoting complex subunit 16	Homo sapiens anaphase promoting complex subunit 16 (ANAPC16), transcript variant 1, mRNA [NM_001242546]	1.54781	9.87485	23.8934	5.33e-09	1.66e-07	11.278	1.55494
A_23_P3856	ZFP1	ZFP1 zinc finger protein	Homo sapiens ZFP1 zinc finger protein (ZFP1), transcript variant 1, mRNA [NM_153688]	-1.86579	9.81684	-23.8871	5.34e-09	1.66e-07	11.2756	-1.89008
A_33_P3323074	AGPAT4	1-acylglycerol-3-phosphate O-acyltransferase 4	Homo sapiens 1-acylglycerol-3-phosphate O-acyltransferase 4 (AGPAT4), mRNA [NM_020133]	2.18124	7.26235	23.8792	5.35e-09	1.67e-07	11.2726	2.16281
A_23_P202750	C11orf54	chromosome 11 open reading frame 54	Homo sapiens chromosome 11 open reading frame 54 (C11orf54), transcript variant 4, mRNA [NM_014039]	1.53356	10.0036	23.8677	5.37e-09	1.67e-07	11.2683	1.4977
A_23_P76684	RTN3	reticulon 3	Homo sapiens reticulon 3 (RTN3), transcript variant 1, mRNA [NM_006054]	1.55515	10.773	23.8515	5.4e-09	1.68e-07	11.2623	1.50531
A_23_P363316	HOXB5	homeobox B5	Homo sapiens homeobox B5 (HOXB5), mRNA [NM_002147]	2.4251	7.47605	23.8482	5.41e-09	1.68e-07	11.261	2.70684
A_33_P3260634	PLCB4	phospholipase C beta 4	Homo sapiens phospholipase C beta 4 (PLCB4), transcript variant 3, mRNA [NM_001172646]	1.95276	8.69711	23.8457	5.42e-09	1.68e-07	11.2601	1.77938
A_19_P00317519	EPCAM-DT	EPCAM divergent transcript	uncharacterized LOC101927043 [Source:NCBI gene;Acc:101927043] [ENST00000413185]	-1.67611	7.48515	-23.84	5.43e-09	1.68e-07	11.2579	-1.827
A_23_P20107	GSTK1	glutathione S-transferase kappa 1	Homo sapiens glutathione S-transferase kappa 1 (GSTK1), transcript variant 1, mRNA [NM_015917]	1.90916	11.0663	23.833	5.44e-09	1.69e-07	11.2553	1.97436
A_23_P132915	FAM114A1	family with sequence similarity 114 member A1	Homo sapiens family with sequence similarity 114 member A1 (FAM114A1), transcript variant 1, mRNA [NM_138389]	1.52506	8.0103	23.8275	5.45e-09	1.69e-07	11.2532	1.48572
A_23_P143981	FBLN2	fibulin 2	Homo sapiens fibulin 2 (FBLN2), transcript variant 1, mRNA [NM_001004019]	1.41811	7.04891	23.8216	5.46e-09	1.69e-07	11.251	1.67859
A_24_P299474	TENM2	teneurin transmembrane protein 2	Homo sapiens teneurin transmembrane protein 2 (TENM2), transcript variant 1, mRNA [NM_001122679]	2.66107	7.51001	23.8202	5.46e-09	1.69e-07	11.2505	3.01107
A_33_P3231888	C5orf15	chromosome 5 open reading frame 15	Homo sapiens chromosome 5 open reading frame 15 (C5orf15), mRNA [NM_020199]	-1.5994	10.8225	-23.8158	5.47e-09	1.69e-07	11.2488	-1.51529
A_21_P0010609	XLOC_l2_000894	0	BROAD Institute lincRNA (XLOC_l2_000894), lincRNA [TCONS_l2_00001211]	1.80807	6.94181	23.8158	5.47e-09	1.69e-07	11.2488	1.33518
A_33_P3397658	SYNPO	synaptopodin	synaptopodin [Source:HGNC Symbol;Acc:HGNC:30672] [ENST00000394243]	-2.22607	7.39251	-23.8135	5.48e-09	1.69e-07	11.248	-2.13206
A_33_P3392517	LBX2	ladybird homeobox 2	Homo sapiens ladybird homeobox 2 (LBX2), transcript variant 2, mRNA [NM_001009812]	-1.98157	7.29685	-23.8052	5.49e-09	1.7e-07	11.2449	-1.93107
A_21_P0014839	STAMBP	STAM binding protein	Homo sapiens STAM binding protein (STAMBP), transcript variant 14, non-coding RNA [NR_148668]	1.60879	8.02096	23.7957	5.51e-09	1.7e-07	11.2413	1.44399
A_33_P3213149	TPTEP1	TPTE pseudogene 1	TPTE pseudogene 1 [Source:HGNC Symbol;Acc:HGNC:43648] [ENST00000426585]	1.86719	7.60271	23.7949	5.51e-09	1.7e-07	11.241	1.97926
A_23_P95060	EPHB3	EPH receptor B3	Homo sapiens EPH receptor B3 (EPHB3), mRNA [NM_004443]	1.66574	9.64583	23.7933	5.51e-09	1.7e-07	11.2404	1.43604
A_23_P112162	DGAT1	diacylglycerol O-acyltransferase 1	Homo sapiens diacylglycerol O-acyltransferase 1 (DGAT1), mRNA [NM_012079]	1.93675	11.3978	23.7883	5.52e-09	1.7e-07	11.2385	1.84372
A_23_P67771	BARD1	BRCA1 associated RING domain 1	Homo sapiens BRCA1 associated RING domain 1 (BARD1), transcript variant 1, mRNA [NM_000465]	-1.81053	10.2484	-23.7867	5.53e-09	1.7e-07	11.2379	-1.77591
A_33_P3246833	IL1RN	interleukin 1 receptor antagonist	Homo sapiens interleukin 1 receptor antagonist (IL1RN), transcript variant 5, mRNA [NM_001318914]	-2.89289	8.45865	-23.7845	5.53e-09	1.7e-07	11.2371	-2.75003
A_23_P43071	MTERF3	mitochondrial transcription termination factor 3	Homo sapiens mitochondrial transcription termination factor 3 (MTERF3), transcript variant 1, mRNA [NM_015942]	-1.67195	11.5529	-23.7787	5.54e-09	1.71e-07	11.2349	-1.60084
A_33_P3271395	LOC100129534	small nuclear ribonucleoprotein polypeptide N pseudogene	Homo sapiens small nuclear ribonucleoprotein polypeptide N pseudogene (LOC100129534), non-coding RNA [NR_024489]	2.10556	9.10479	23.7784	5.54e-09	1.71e-07	11.2348	2.29596
A_24_P376556	CYCS	cytochrome c, somatic	Homo sapiens cytochrome c, somatic (CYCS), mRNA [NM_018947]	1.48525	13.0968	23.7732	5.55e-09	1.71e-07	11.2328	1.62541
A_24_P940517	PCYOX1	prenylcysteine oxidase 1	Homo sapiens prenylcysteine oxidase 1 (PCYOX1), mRNA [NM_016297]	1.67024	11.3931	23.7661	5.57e-09	1.71e-07	11.2301	1.57457
A_23_P16022	ZNF256	zinc finger protein 256	Homo sapiens zinc finger protein 256 (ZNF256), mRNA [NM_005773]	2.76455	7.5646	23.7661	5.57e-09	1.71e-07	11.2301	2.81
A_21_P0004480	0	0	0	-1.89083	7.73525	-23.7584	5.58e-09	1.71e-07	11.2272	-1.75641
A_32_P186027	ANP32A	acidic nuclear phosphoprotein 32 family member A	Homo sapiens acidic nuclear phosphoprotein 32 family member A (ANP32A), mRNA [NM_006305]	-1.8449	10.3141	-23.7572	5.58e-09	1.71e-07	11.2268	-1.92198
A_33_P3262191	CPNE7	copine 7	Homo sapiens copine 7 (CPNE7), transcript variant 2, mRNA [NM_014427]	-2.45449	9.87606	-23.7564	5.59e-09	1.71e-07	11.2265	-2.61953
A_33_P3382125	0	0	single-pass membrane protein with coiled-coil domains 4 pseudogene 1 [Source:HGNC Symbol;Acc:HGNC:49559] [ENST00000592909]	2.34086	8.70346	23.7549	5.59e-09	1.71e-07	11.2259	2.18458
A_23_P206960	SEC14L1	SEC14 like lipid binding 1	Homo sapiens SEC14 like lipid binding 1 (SEC14L1), transcript variant 1, mRNA [NM_003003]	2.39441	13.2879	23.7534	5.59e-09	1.71e-07	11.2254	2.41749
A_23_P342744	LIX1L	limb and CNS expressed 1 like	Homo sapiens limb and CNS expressed 1 like (LIX1L), mRNA [NM_153713]	1.49521	7.85662	23.7511	5.6e-09	1.71e-07	11.2245	1.40785
A_32_P42964	NUPR2	nuclear protein 2, transcriptional regulator	Homo sapiens nuclear protein 2, transcriptional regulator (NUPR2), mRNA [NM_001145712]	1.707	10.4701	23.7343	5.63e-09	1.72e-07	11.2181	1.60403
A_33_P3304888	USP6	ubiquitin specific peptidase 6	Homo sapiens ubiquitin specific peptidase 6 (USP6), transcript variant 1, mRNA [NM_001304284]	-1.96512	10.2186	-23.7292	5.64e-09	1.73e-07	11.2162	-2.0522
A_33_P3412900	CBLN3	cerebellin 3 precursor	Homo sapiens cerebellin 3 precursor (CBLN3), mRNA [NM_001039771]	-1.72438	7.19547	-23.7272	5.64e-09	1.73e-07	11.2155	-1.83905
A_23_P402000	ZNF527	zinc finger protein 527	Homo sapiens zinc finger protein 527 (ZNF527), mRNA [NM_032453]	1.60041	8.34185	23.7224	5.65e-09	1.73e-07	11.2137	1.69089
A_33_P3336686	CLIC3	chloride intracellular channel 3	Homo sapiens chloride intracellular channel 3 (CLIC3), mRNA [NM_004669]	-2.29681	11.9902	-23.7203	5.66e-09	1.73e-07	11.2129	-2.07666
A_33_P3251148	TSPO	translocator protein	Homo sapiens translocator protein (TSPO), transcript variant 3, mRNA [NM_001256530]	1.63573	16.1056	23.719	5.66e-09	1.73e-07	11.2124	1.81088
A_21_P0013113	XLOC_l2_013189	0	BROAD Institute lincRNA (XLOC_l2_013189), lincRNA [TCONS_l2_00025009]	-2.55144	8.87395	-23.7182	5.66e-09	1.73e-07	11.2121	-2.1711
A_23_P59426	PAXIP1	PAX interacting protein 1	Homo sapiens PAX interacting protein 1 (PAXIP1), mRNA [NM_007349]	-1.90051	11.0492	-23.7174	5.66e-09	1.73e-07	11.2118	-1.95664
A_23_P314642	ZNF280C	zinc finger protein 280C	Homo sapiens zinc finger protein 280C (ZNF280C), mRNA [NM_017666]	-2.10677	8.54411	-23.7173	5.66e-09	1.73e-07	11.2117	-2.2445
A_33_P3413325	KCNMA1	potassium calcium-activated channel subfamily M alpha 1	Homo sapiens potassium calcium-activated channel subfamily M alpha 1 (KCNMA1), transcript variant 7, mRNA [NM_001271520]	2.26483	7.65862	23.7037	5.69e-09	1.73e-07	11.2066	2.15793
A_21_P0010725	LOC107985200	uncharacterized LOC107985200	uncharacterized LOC107985200 [Source:NCBI gene;Acc:107985200] [ENST00000457390]	-1.77093	8.00497	-23.6986	5.7e-09	1.74e-07	11.2047	-1.7812
A_23_P140154	TMEM251	transmembrane protein 251	Homo sapiens transmembrane protein 251 (TMEM251), transcript variant 2, mRNA [NM_015676]	-1.52501	10.8844	-23.6945	5.71e-09	1.74e-07	11.2031	-1.72585
A_19_P00811234	0	0	0	2.29972	9.70315	23.6828	5.73e-09	1.74e-07	11.1987	2.31577
A_23_P421423	TNFAIP2	TNF alpha induced protein 2	Homo sapiens TNF alpha induced protein 2 (TNFAIP2), mRNA [NM_006291]	2.9799	10.7285	23.6785	5.74e-09	1.75e-07	11.1971	2.98405
A_21_P0000107	MTRNR2L7	MT-RNR2 like 7	Homo sapiens MT-RNR2 like 7 (MTRNR2L7), mRNA [NM_001190489]	4.28885	12.2309	23.6613	5.77e-09	1.75e-07	11.1906	4.23328
A_23_P28186	SRD5A2	steroid 5 alpha-reductase 2	Homo sapiens steroid 5 alpha-reductase 2 (SRD5A2), mRNA [NM_000348]	1.92783	7.15627	23.6509	5.8e-09	1.76e-07	11.1867	1.73831
A_32_P171328	UBE2S	ubiquitin conjugating enzyme E2 S	Homo sapiens ubiquitin conjugating enzyme E2 S (UBE2S), mRNA [NM_014501]	-1.49319	14.1066	-23.6477	5.8e-09	1.76e-07	11.1854	-1.50594
A_24_P133488	CDCA4	cell division cycle associated 4	Homo sapiens cell division cycle associated 4 (CDCA4), transcript variant 1, mRNA [NM_017955]	-2.5084	9.32408	-23.6425	5.81e-09	1.76e-07	11.1835	-2.31749
A_24_P759477	ITGB8	integrin subunit beta 8	Homo sapiens integrin subunit beta 8 (ITGB8), mRNA [NM_002214]	1.8581	7.2196	23.642	5.81e-09	1.76e-07	11.1833	1.8727
A_22_P00012243	lnc-PPM1D-1	lnc-PPM1D-1:1	LNCipedia lincRNA (lnc-PPM1D-1), lincRNA [lnc-PPM1D-1:1]	-2.90322	8.65255	-23.6409	5.82e-09	1.76e-07	11.1829	-2.84425
A_21_P0010942	FAM25E	family with sequence similarity 25 member E	Homo sapiens family with sequence similarity 25 member E (FAM25E), mRNA [NM_001351234]	-1.63871	7.85072	-23.6403	5.82e-09	1.76e-07	11.1826	-1.59742
A_23_P142815	ATP6V1B1	ATPase H+ transporting V1 subunit B1	ATPase H+ transporting V1 subunit B1 [Source:HGNC Symbol;Acc:HGNC:853] [ENST00000433895]	4.15119	8.36443	23.6358	5.83e-09	1.76e-07	11.1809	3.91186
A_23_P59950	SLC39A14	solute carrier family 39 member 14	Homo sapiens solute carrier family 39 member 14 (SLC39A14), transcript variant 2, mRNA [NM_015359]	-1.69526	10.7719	-23.6184	5.86e-09	1.77e-07	11.1743	-1.7641
A_24_P270460	IFI27	interferon alpha inducible protein 27	interferon alpha inducible protein 27 [Source:HGNC Symbol;Acc:HGNC:5397] [ENST00000612838]	-8.36681	12.9887	-23.6101	5.88e-09	1.78e-07	11.1712	-8.17169
A_24_P278126	NBN	nibrin	Homo sapiens nibrin (NBN), transcript variant 2, mRNA [NM_001024688]	-2.42354	10.2574	-23.598	5.9e-09	1.78e-07	11.1666	-2.33554
A_23_P23380	ELOVL1	ELOVL fatty acid elongase 1	Homo sapiens ELOVL fatty acid elongase 1 (ELOVL1), transcript variant 1, mRNA [NM_022821]	1.39091	10.7939	23.596	5.91e-09	1.79e-07	11.1658	1.4404
A_23_P97573	PRPF3	pre-mRNA processing factor 3	Homo sapiens pre-mRNA processing factor 3 (PRPF3), transcript variant 1, mRNA [NM_004698]	-1.59771	9.18497	-23.591	5.92e-09	1.79e-07	11.1639	-1.55781
A_33_P3313864	LOC100129878	uncharacterized LOC100129878	Homo sapiens uncharacterized LOC100129878 (LOC100129878), long non-coding RNA [NR_148999]	-1.47598	6.94996	-23.5892	5.92e-09	1.79e-07	11.1632	-1.39265
A_33_P3412479	HPS1	HPS1, biogenesis of lysosomal organelles complex 3 subunit 1	Homo sapiens HPS1, biogenesis of lysosomal organelles complex 3 subunit 1 (HPS1), transcript variant 18, mRNA [NM_001322490]	-1.61267	8.42304	-23.5824	5.94e-09	1.79e-07	11.1607	-1.47227
A_24_P171058	TMEM64	transmembrane protein 64	Homo sapiens transmembrane protein 64 (TMEM64), transcript variant 1, mRNA [NM_001008495]	-2.78541	10.3091	-23.5763	5.95e-09	1.79e-07	11.1583	-2.77633
A_24_P57528	SLC39A11	solute carrier family 39 member 11	Homo sapiens solute carrier family 39 member 11 (SLC39A11), transcript variant 2, mRNA [NM_139177]	1.9778	12.7562	23.5757	5.95e-09	1.79e-07	11.1581	2.06539
A_21_P0002289	lnc-CNTNAP5-2	lnc-CNTNAP5-2:1	LNCipedia lincRNA (lnc-CNTNAP5-2), lincRNA [lnc-CNTNAP5-2:1]	1.89266	7.07397	23.5745	5.95e-09	1.79e-07	11.1577	2.14546
A_24_P343095	DHFR	dihydrofolate reductase	Homo sapiens dihydrofolate reductase (DHFR), transcript variant 1, mRNA [NM_000791]	-2.89967	10.5111	-23.5713	5.96e-09	1.79e-07	11.1565	-2.91331
A_23_P7697	SNX2	sorting nexin 2	Homo sapiens sorting nexin 2 (SNX2), transcript variant 1, mRNA [NM_003100]	-1.46308	13.0063	-23.5692	5.96e-09	1.79e-07	11.1557	-1.55797
A_33_P3362562	RPS6KB1	ribosomal protein S6 kinase B1	Homo sapiens ribosomal protein S6 kinase B1 (RPS6KB1), transcript variant 3, mRNA [NM_001272043]	-3.04002	9.03482	-23.5569	5.99e-09	1.8e-07	11.151	-2.81718
A_23_P142974	ARHGAP25	Rho GTPase activating protein 25	Homo sapiens Rho GTPase activating protein 25 (ARHGAP25), transcript variant 1, mRNA [NM_001007231]	2.30651	7.30284	23.5531	6e-09	1.8e-07	11.1495	2.35309
A_23_P123539	PPP2R2A	protein phosphatase 2 regulatory subunit Balpha	Homo sapiens protein phosphatase 2 regulatory subunit Balpha (PPP2R2A), transcript variant 1, mRNA [NM_002717]	-1.50793	10.1274	-23.5445	6.02e-09	1.81e-07	11.1463	-1.54684
A_33_P3409854	LHX1	LIM homeobox 1	Homo sapiens LIM homeobox 1 (LHX1), mRNA [NM_005568]	1.63112	10.5984	23.5286	6.05e-09	1.82e-07	11.1402	1.71489
A_23_P104617	LARGE2	LARGE xylosyl- and glucuronyltransferase 2	Homo sapiens LARGE xylosyl- and glucuronyltransferase 2 (LARGE2), transcript variant 1, mRNA [NM_152312]	1.96012	9.73983	23.5233	6.06e-09	1.82e-07	11.1382	1.74411
A_21_P0003718	lnc-RP11-1396O13.13.1-1	lnc-RP11-1396O13.13.1-1:1	LNCipedia lincRNA (lnc-RP11-1396O13.13.1-1), lincRNA [lnc-RP11-1396O13.13.1-1:1]	-1.67469	7.16446	-23.5204	6.07e-09	1.82e-07	11.1371	-1.61136
A_21_P0013341	CCZ1B	CCZ1 homolog B, vacuolar protein trafficking and biogenesis associated	CCZ1 homolog B, vacuolar protein trafficking and biogenesis associated [Source:HGNC Symbol;Acc:HGNC:21717] [ENST00000464543]	1.86904	9.87587	23.5184	6.07e-09	1.82e-07	11.1363	1.94271
A_24_P203308	STRA8	stimulated by retinoic acid 8	Homo sapiens stimulated by retinoic acid 8 (STRA8), mRNA [NM_182489]	3.36235	7.73341	23.5157	6.08e-09	1.82e-07	11.1353	3.51498
A_33_P3215739	LNP1	leukemia NUP98 fusion partner 1	Homo sapiens leukemia NUP98 fusion partner 1 (LNP1), mRNA [NM_001085451]	2.50225	10.5006	23.5079	6.09e-09	1.82e-07	11.1323	2.57784
A_24_P74508	SLC25A18	solute carrier family 25 member 18	Homo sapiens solute carrier family 25 member 18 (SLC25A18), transcript variant 1, mRNA [NM_031481]	3.09182	7.5262	23.5056	6.1e-09	1.82e-07	11.1314	3.02954
A_19_P00320067	LINC02593	long intergenic non-protein coding RNA 2593	Homo sapiens long intergenic non-protein coding RNA 2593 (LINC02593), transcript variant 1, long non-coding RNA [NR_026874]	-2.75476	11.0421	-23.5051	6.1e-09	1.82e-07	11.1313	-2.83604
A_23_P108437	FZD5	frizzled class receptor 5	Homo sapiens frizzled class receptor 5 (FZD5), mRNA [NM_003468]	-1.50525	8.065	-23.5007	6.11e-09	1.83e-07	11.1296	-1.33048
A_23_P312300	SCGB2A1	secretoglobin family 2A member 1	Homo sapiens secretoglobin family 2A member 1 (SCGB2A1), mRNA [NM_002407]	6.13161	9.15659	23.4937	6.12e-09	1.83e-07	11.1269	6.23821
A_21_P0012925	C5orf63	chromosome 5 open reading frame 63	PREDICTED: Homo sapiens chromosome 5 open reading frame 63 (C5orf63), transcript variant X2, misc_RNA [XR_948252]	-1.43453	7.49376	-23.492	6.13e-09	1.83e-07	11.1263	-1.40988
A_33_P3217983	ACSL5	acyl-CoA synthetase long chain family member 5	Homo sapiens acyl-CoA synthetase long chain family member 5 (ACSL5), transcript variant 3, mRNA [NM_203380]	3.35542	8.52331	23.4888	6.13e-09	1.83e-07	11.1251	3.24044
A_23_P416468	PIF1	PIF1 5'-to-3' DNA helicase	Homo sapiens PIF1 5'-to-3' DNA helicase (PIF1), transcript variant 2, mRNA [NM_025049]	-2.29236	10.6056	-23.4864	6.14e-09	1.83e-07	11.1241	-2.18269
A_23_P49155	CDH3	cadherin 3	Homo sapiens cadherin 3 (CDH3), transcript variant 1, mRNA [NM_001793]	2.21886	11.7901	23.485	6.14e-09	1.83e-07	11.1236	2.15688
A_23_P368896	SNX12	sorting nexin 12	Homo sapiens sorting nexin 12 (SNX12), transcript variant 2, mRNA [NM_013346]	1.4409	8.24791	23.4792	6.15e-09	1.84e-07	11.1214	1.63508
A_24_P163237	STOX2	storkhead box 2	Homo sapiens storkhead box 2 (STOX2), transcript variant 1, mRNA [NM_020225]	2.32463	8.01215	23.4706	6.17e-09	1.84e-07	11.1181	2.29559
A_32_P222695	ARHGEF37	Rho guanine nucleotide exchange factor 37	Homo sapiens Rho guanine nucleotide exchange factor 37 (ARHGEF37), mRNA [NM_001001669]	2.53317	10.0692	23.4658	6.18e-09	1.84e-07	11.1163	2.76665
A_23_P68970	ARFGAP3	ADP ribosylation factor GTPase activating protein 3	Homo sapiens ADP ribosylation factor GTPase activating protein 3 (ARFGAP3), transcript variant 1, mRNA [NM_014570]	1.65086	11.2124	23.4649	6.19e-09	1.84e-07	11.1159	1.62076
A_23_P14174	TNFSF13B	TNF superfamily member 13b	Homo sapiens TNF superfamily member 13b (TNFSF13B), transcript variant 1, mRNA [NM_006573]	-1.68983	7.36801	-23.4632	6.19e-09	1.84e-07	11.1153	-1.9075
A_32_P159400	UBR5	ubiquitin protein ligase E3 component n-recognin 5	Homo sapiens ubiquitin protein ligase E3 component n-recognin 5 (UBR5), transcript variant 1, mRNA [NM_015902]	-1.6619	9.26364	-23.4542	6.21e-09	1.85e-07	11.1118	-1.45399
A_23_P22672	ALG13	ALG13, UDP-N-acetylglucosaminyltransferase subunit	Homo sapiens ALG13, UDP-N-acetylglucosaminyltransferase subunit (ALG13), transcript variant 18, mRNA [NM_001324292]	-2.02445	9.29455	-23.4535	6.21e-09	1.85e-07	11.1116	-1.79195
A_33_P3230073	0	0	ribosomal protein L4 pseudogene 2 [Source:HGNC Symbol;Acc:HGNC:36836] [ENST00000447259]	-1.45568	12.9887	-23.4426	6.23e-09	1.85e-07	11.1074	-1.45941
A_33_P3407880	ANKRD22	ankyrin repeat domain 22	Homo sapiens ankyrin repeat domain 22 (ANKRD22), mRNA [NM_144590]	2.55061	7.61632	23.4413	6.24e-09	1.85e-07	11.1069	2.67275
A_23_P3963	CDR2L	cerebellar degeneration related protein 2 like	Homo sapiens cerebellar degeneration related protein 2 like (CDR2L), mRNA [NM_014603]	1.44344	12.6363	23.44	6.24e-09	1.85e-07	11.1064	1.33457
A_24_P319364	F11R	F11 receptor	Homo sapiens F11 receptor (F11R), transcript variant 1, mRNA [NM_016946]	1.59766	14.0617	23.4334	6.25e-09	1.86e-07	11.1039	1.69313
A_23_P36985	PCDH8	protocadherin 8	Homo sapiens protocadherin 8 (PCDH8), transcript variant 1, mRNA [NM_002590]	-1.75306	7.03015	-23.4296	6.26e-09	1.86e-07	11.1024	-1.7085
A_22_P00014305	SMIM2-AS1	SMIM2 antisense RNA 1	Homo sapiens SMIM2 antisense RNA 1 (SMIM2-AS1), transcript variant 1, long non-coding RNA [NR_104064]	1.71344	7.93858	23.4288	6.27e-09	1.86e-07	11.1021	1.55244
A_21_P0004273	LOC105379053	uncharacterized LOC105379053	PREDICTED: Homo sapiens uncharacterized LOC105379053 (LOC105379053), ncRNA [XR_948511]	-1.49141	7.21189	-23.4286	6.27e-09	1.86e-07	11.1021	-1.65433
A_24_P684186	EMB	embigin	Homo sapiens embigin (EMB), mRNA [NM_198449]	-1.90312	10.4686	-23.4258	6.27e-09	1.86e-07	11.101	-1.90628
A_22_P00004692	LOC101928953	uncharacterized LOC101928953	PREDICTED: Homo sapiens uncharacterized LOC101928953 (LOC101928953), transcript variant X2, ncRNA [XR_001746139]	2.04213	9.24035	23.4223	6.28e-09	1.86e-07	11.0997	1.99637
A_23_P200685	MARC2	mitochondrial amidoxime reducing component 2	Homo sapiens mitochondrial amidoxime reducing component 2 (MARC2), transcript variant 2, mRNA [NM_017898]	1.80632	8.97645	23.4208	6.28e-09	1.86e-07	11.0991	1.69429
A_22_P00011396	LOC107984871	uncharacterized LOC107984871	PREDICTED: Homo sapiens uncharacterized LOC107984871 (LOC107984871), transcript variant X1, ncRNA [XR_001752304]	-1.60052	8.80352	-23.417	6.29e-09	1.86e-07	11.0976	-1.72891
A_23_P159937	SLC6A8	solute carrier family 6 member 8	Homo sapiens solute carrier family 6 member 8 (SLC6A8), transcript variant 1, mRNA [NM_005629]	-1.64599	7.61434	-23.4158	6.29e-09	1.86e-07	11.0972	-1.71871
A_33_P3357748	PVT1	Pvt1 oncogene	Homo sapiens Pvt1 oncogene (PVT1), long non-coding RNA [NR_003367]	-2.03776	9.54931	-23.3857	6.36e-09	1.88e-07	11.0857	-1.95649
A_24_P95029	TAX1BP1	Tax1 binding protein 1	Homo sapiens Tax1 binding protein 1 (TAX1BP1), transcript variant 1, mRNA [NM_006024]	1.92912	13.3363	23.3834	6.37e-09	1.88e-07	11.0848	1.83708
A_33_P3242109	lnc-NINJ2-2	lnc-NINJ2-2:1	Homo sapiens cDNA clone IMAGE:4752264, partial cds. [BC039168]	-1.5751	7.66942	-23.3807	6.37e-09	1.88e-07	11.0837	-1.60716
A_23_P97853	TMEM254	transmembrane protein 254	Homo sapiens transmembrane protein 254 (TMEM254), transcript variant 1, mRNA [NM_025125]	1.61132	11.6273	23.3785	6.38e-09	1.88e-07	11.0829	1.59124
A_33_P3397840	WIPF3	WAS/WASL interacting protein family member 3	WAS/WASL interacting protein family member 3 [Source:HGNC Symbol;Acc:HGNC:22004] [ENST00000409123]	2.1778	7.27346	23.3698	6.4e-09	1.89e-07	11.0796	2.31021
A_32_P5480	CERS6	ceramide synthase 6	Homo sapiens ceramide synthase 6 (CERS6), transcript variant 2, mRNA [NM_203463]	2.02795	13.5611	23.3608	6.42e-09	1.89e-07	11.0761	2.11077
A_23_P168211	VOPP1	VOPP1, WBP1/VOPP1 family member	Homo sapiens VOPP1, WBP1/VOPP1 family member (VOPP1), transcript variant 1, mRNA [NM_030796]	1.58299	11.837	23.3591	6.42e-09	1.89e-07	11.0755	1.68903
A_33_P3418668	PWARSN	Prader Willi/Angelman region RNA, SNRPN neighbor	Homo sapiens Prader Willi/Angelman region RNA, SNRPN neighbor (PWARSN), long non-coding RNA [NR_022011]	2.12964	7.23407	23.3573	6.43e-09	1.89e-07	11.0748	2.25462
A_23_P331895	TTYH3	tweety family member 3	Homo sapiens tweety family member 3 (TTYH3), mRNA [NM_025250]	1.99314	10.6861	23.3468	6.45e-09	1.9e-07	11.0707	1.8183
A_24_P318967	PDXK	pyridoxal kinase	Homo sapiens pyridoxal kinase (PDXK), transcript variant 1, mRNA [NM_003681]	1.52092	12.4224	23.3431	6.46e-09	1.9e-07	11.0693	1.49626
A_21_P0013986	0	0	gem nuclear organelle associated protein 2 pseudogene 2 [Source:HGNC Symbol;Acc:HGNC:49562] [ENST00000418195]	-1.92628	9.5216	-23.3348	6.48e-09	1.9e-07	11.0661	-2.01084
A_33_P3802116	0	0	novel transcript [ENST00000519691]	-1.74717	7.06185	-23.3315	6.48e-09	1.9e-07	11.0649	-1.87524
A_23_P253221	ARHGEF4	Rho guanine nucleotide exchange factor 4	Homo sapiens Rho guanine nucleotide exchange factor 4 (ARHGEF4), transcript variant 2, mRNA [NM_032995]	1.96227	9.38808	23.3312	6.48e-09	1.9e-07	11.0648	1.94597
A_32_P163247	CD8A	CD8a molecule	Homo sapiens CD8a molecule (CD8A), transcript variant 1, mRNA [NM_001768]	-1.78398	9.52822	-23.3312	6.48e-09	1.9e-07	11.0648	-1.78737
A_23_P360542	LINC00470	long intergenic non-protein coding RNA 470	Homo sapiens long intergenic non-protein coding RNA 470 (LINC00470), transcript variant 1, long non-coding RNA [NR_023925]	-1.72051	7.15156	-23.3241	6.5e-09	1.91e-07	11.062	-1.72919
A_33_P3570208	LPP-AS2	LPP antisense RNA 2	Homo sapiens LPP antisense RNA 2 (LPP-AS2), long non-coding RNA [NR_036497]	2.739	9.31595	23.3113	6.53e-09	1.91e-07	11.0571	2.83298
A_32_P61857	RELCH	RAB11 binding and LisH domain, coiled-coil and HEAT repeat containing	Homo sapiens RAB11 binding and LisH domain, coiled-coil and HEAT repeat containing (RELCH), transcript variant 3, mRNA [NM_020854]	1.86107	9.36021	23.2944	6.57e-09	1.92e-07	11.0506	1.56451
A_32_P99902	C15orf40	chromosome 15 open reading frame 40	Homo sapiens chromosome 15 open reading frame 40 (C15orf40), transcript variant 1, mRNA [NM_144597]	-1.7278	10.6831	-23.2937	6.57e-09	1.92e-07	11.0503	-1.77629
A_23_P205913	SLC24A1	solute carrier family 24 member 1	Homo sapiens solute carrier family 24 member 1 (SLC24A1), transcript variant 1, mRNA [NM_004727]	-1.68984	8.43644	-23.2897	6.58e-09	1.93e-07	11.0488	-1.70854
A_22_P00015287	lnc-SPATA9-1	lnc-SPATA9-1:2	BC041337 rho-related BTB domain containing 3 {Homo sapiens} (exp=-1; wgp=0; cg=0), partial (8%) [THC2753743]	-2.29692	7.7456	-23.274	6.62e-09	1.94e-07	11.0428	-2.32497
A_23_P26457	HBA2	hemoglobin subunit alpha 2	Homo sapiens hemoglobin subunit alpha 2 (HBA2), mRNA [NM_000517]	-2.07601	7.77819	-23.2621	6.65e-09	1.94e-07	11.0382	-2.34209
A_24_P329065	BTN3A1	butyrophilin subfamily 3 member A1	Homo sapiens butyrophilin subfamily 3 member A1 (BTN3A1), transcript variant 1, mRNA [NM_007048]	1.54476	8.33491	23.2615	6.65e-09	1.94e-07	11.0379	1.49522
A_24_P185036	CMTR2	cap methyltransferase 2	Homo sapiens cap methyltransferase 2 (CMTR2), transcript variant 1, mRNA [NM_018348]	-1.62342	10.2456	-23.2589	6.65e-09	1.94e-07	11.037	-1.37244
A_23_P92349	FGFRL1	fibroblast growth factor receptor like 1	Homo sapiens fibroblast growth factor receptor like 1 (FGFRL1), transcript variant 1, mRNA [NM_001004356]	-1.92039	9.01413	-23.2448	6.69e-09	1.95e-07	11.0315	-1.89171
A_21_P0014458	0	0	Homo sapiens cDNA FLJ39168 fis, clone OCBBF2002920. [AK096487]	-1.53427	7.16101	-23.2385	6.7e-09	1.96e-07	11.0291	-1.40185
A_24_P287189	TOLLIP	toll interacting protein	Homo sapiens toll interacting protein (TOLLIP), transcript variant 1, mRNA [NM_019009]	1.66098	7.15381	23.2275	6.73e-09	1.96e-07	11.0249	1.70907
A_32_P172864	FAM102B	family with sequence similarity 102 member B	Homo sapiens family with sequence similarity 102 member B (FAM102B), mRNA [NM_001010883]	-1.78753	11.7646	-23.2174	6.75e-09	1.97e-07	11.021	-1.7494
A_24_P102650	MUC5B	mucin 5B, oligomeric mucus/gel-forming	Homo sapiens mucin 5B, oligomeric mucus/gel-forming (MUC5B), mRNA [NM_002458]	-2.20105	7.18067	-23.2107	6.77e-09	1.97e-07	11.0184	-2.02494
A_33_P3219245	LINC00476	long intergenic non-protein coding RNA 476	Homo sapiens long intergenic non-protein coding RNA 476 (LINC00476), transcript variant 1, long non-coding RNA [NR_023390]	-1.61046	6.86184	-23.2076	6.78e-09	1.97e-07	11.0172	-1.51404
[truncated: 56,202 more rows]

## Sheet: Biological Processes
Gene Ontology Biological Processes leve5 that are overrepresented among GENES UPREGULATED in DHSF-BR16 cells													Gene Ontology Biological Processes leve5 that are overrepresented among GENES DOWNREGULATED in DHSF-BR16 cells
Term	Count	%	PValue	Genes	List Total	Pop Hits	Pop Total	Fold Enrichment	Bonferroni	Benjamini	FDR		Term	Count	%	PValue	Genes	List Total	Pop Hits	Pop Total	Fold Enrichment	Bonferroni	Benjamini	FDR
GO:0019752~carboxylic acid metabolic process	64	6.72269	3.51127e-05	SLC45A3, KYNU, PTGS1, PPARG, EDN1, ECHDC2, ACOT1, GGT1, ACSS2, FAH, AKR1C3, SLC23A1, PTGIS, MCCC1, ATP8B1, DDAH1, AKR1C1, NMNAT3, ACADM, PEPD, ACO1, CYB5A, CYP27A1, PGM1, MTAP, OAT, PCCA, GSTP1, DEGS1, PRODH, ECH1, GNE, HSD17B12, KMO, SDHAF3, ACSBG1, ACSL1, HNMT, ALDH1A3, FASN, HAAO, ALDH4A1, IDH1, UGT8, ACSL5, ST6GAL1, TBXAS1, BCKDHB, GGTLC3, PDK4, GGTLC2, HGD, GGTLC1, FADS2, ACACB, CRAT, DBT, G…	733	826	16130	1.70502	0.127152	0.127152	0.0650045		GO:0000904~cell morphogenesis involved in differentiation	49	7.22714	4.23873e-06	DMTN, ADCY1, HRAS, SLC9A6, NRP1, PREX1, EZH2, HPRT1, CXCL12, ITPKA, TGFB1, FUZ, NRCAM, ZNF703, FRMD6, BCL2, GATA3, LHX2, SEMA3C, SEMA3B, POU3F2, CAMK2B, LOXL3, LAMB1, IFRD1, LRFN4, TUBB3, OLFM1, DSCAM, MATN2, GDI1, PARD6B, ZNF280C, MET, DPYSL5, LEF1, ARTN, BASP1, DPYSL2, FLNA, NRAS, DKK1, YWHAH, ID1, LRRN1, SIAH2, KIF26A, BMP7, FEZ1	517	753	16130	2.03023	0.0144295	0.0144295	0.00774588
GO:0043436~oxoacid metabolic process	64	6.72269	4.11348e-05	SLC45A3, KYNU, PTGS1, PPARG, EDN1, ECHDC2, ACOT1, GGT1, ACSS2, FAH, AKR1C3, SLC23A1, PTGIS, MCCC1, ATP8B1, DDAH1, AKR1C1, NMNAT3, ACADM, PEPD, ACO1, CYB5A, CYP27A1, PGM1, MTAP, OAT, PCCA, GSTP1, DEGS1, PRODH, ECH1, GNE, HSD17B12, KMO, SDHAF3, ACSBG1, ACSL1, HNMT, ALDH1A3, FASN, HAAO, ALDH4A1, IDH1, UGT8, ACSL5, ST6GAL1, TBXAS1, BCKDHB, GGTLC3, PDK4, GGTLC2, HGD, GGTLC1, FADS2, ACACB, CRAT, DBT, G…	733	831	16130	1.69476	0.147275	0.0765689	0.0761492		GO:0048667~cell morphogenesis involved in neuron differentiation	34	5.01475	6.11504e-05	ADCY1, HRAS, SLC9A6, NRP1, HPRT1, CXCL12, ITPKA, NRCAM, BCL2, GATA3, LHX2, SEMA3C, SEMA3B, CAMK2B, IFRD1, LRFN4, TUBB3, OLFM1, DSCAM, MATN2, PARD6B, GDI1, ZNF280C, DPYSL5, ARTN, DPYSL2, NRAS, YWHAH, ID1, LRRN1, SIAH2, KIF26A, BMP7, FEZ1	517	496	16130	2.13866	0.189165	0.0995365	0.111692
GO:0050680~negative regulation of epithelial cell proliferation	17	1.78571	8.47277e-05	WNT5A, XDH, MTSS1, AR, KLF9, EPPK1, TGFBR1, PAX6, CASK, CDK6, SOX9, CDKN1C, APOE, KRT4, NR2F2, ENG, RUNX3	733	118	16130	3.17028	0.279755	0.103618	0.156789		GO:0007399~nervous system development	101	14.8968	8.37857e-05	DLC1, ADCY1, HRAS, SLC9A6, CADM1, ARNT2, NR2E3, CXCL12, SLC7A5, ITPKA, TGFB1, ZIC3, MTHFD1L, CITED2, NRCAM, HOXC8, GSTM3, SRRM4, GATA3, CEP290, IFRD1, DSCAM, MATN2, SH3GL3, SATB2, IRS2, STMN3, CST3, DCDC2, BASP1, ASCL2, ABAT, KIF26A, DEAF1, CCL2, SOX3, FUZ, LHX2, PCDHA11, ADRA2C, LAMB1, LRFN4, OLFM1, PARD6B, TPBG, SALL2, SALL4, ZNF217, DHFR, ST8SIA4, NLGN4X, MYO16, AREG, BMP7, PCDHA6, NRP1, PREX1…	517	2170	16130	1.45213	0.249723	0.091328	0.153005
GO:0048513~animal organ development	182	19.1176	0.000166731	S100A4, MTSS1, THRA, THRB, PDLIM5, LMO4, EDN1, AQP5, RORC, CNP, AQP1, HS2ST1, HOOK3, PTGIS, CDKN2A, CD44, APOD, GATA5, SOSTDC1, CREB3L2, CSF3R, RRAS, PDGFC, EGFR, MATN1, DLL3, MGP, SIPA1L3, CECR2, MECOM, NME5, VEGFC, IGSF8, HOXD8, VEGFA, TFAP2B, VAMP5, ADAMTS1, SMARCA1, SLC40A1, SLITRK5, WNT5A, XDH, COBL, FGFR1, GCNT2, ERBB4, ENPP1, ONECUT2, HOXB13, PPT1, SOX9, ATP6V1B1, SYCP2, MEIS1, SYPL2, ADA,…	733	3129	16130	1.27996	0.475759	0.149092	0.308315		GO:0007411~axon guidance	20	2.94985	0.000104503	MATN2, HRAS, NRP1, ZNF280C, DPYSL5, ARTN, DPYSL2, CXCL12, NRCAM, NRAS, LHX2, GATA3, SEMA3C, SEMA3B, SIAH2, KIF26A, BMP7, TUBB3, DSCAM, FEZ1	517	223	16130	2.79814	0.301178	0.085694	0.190804
GO:0046394~carboxylic acid biosynthetic process	26	2.73109	0.000385175	SLC45A3, KYNU, HSD17B12, EDN1, PTGS1, GGT1, KMO, ACSS2, AKR1C3, PTGIS, ALDH1A3, FASN, HAAO, ALDH4A1, TBXAS1, GGTLC3, GGTLC2, FADS2, GGTLC1, ACACB, GGT5, RDH10, CYP27A1, MTAP, OAT, DEGS1	733	262	16130	2.18375	0.775093	0.258006	0.710895		GO:0097485~neuron projection guidance	20	2.94985	0.000110788	MATN2, HRAS, NRP1, ZNF280C, DPYSL5, ARTN, DPYSL2, CXCL12, NRCAM, NRAS, LHX2, GATA3, SEMA3C, SEMA3B, SIAH2, KIF26A, BMP7, TUBB3, DSCAM, FEZ1	517	224	16130	2.78565	0.316078	0.0731674	0.202267
GO:0009074~aromatic amino acid family catabolic process	6	0.630252	0.000389743	KYNU, TDO2, HAAO, HGD, KMO, FAH	733	15	16130	8.80218	0.779039	0.222466	0.719299		GO:0071357~cellular response to type I interferon	11	1.62242	0.000117594	IFIT3, IRF9, IFI27, ISG15, IFITM1, PTPN2, IFITM2, IRF7, IFITM3, XAF1, IFI35	517	74	16130	4.63772	0.331857	0.0650002	0.214682
[truncated: 330 more rows]

## Sheet: Cellular Components
Gene Ontology Cellular Components leve5 that are overrepresented among GENES UPREGULATED in DHSF-BR16 cells													Gene Ontology Cellular Components leve5 that are overrepresented among GENES DOWNREGULATED inDHSF-BR16 cells
[truncated: 32 more rows]

[truncated: 2 more sheets: Molecular Functions, KEGG pathways]
